# Supplementary material for: Selection for female traits of high fertility affects male reproductive performance and alters the testicular transcriptional profile
Source: BMC Genomics. 2017 Nov 21;18:889. doi: 10.1186/s12864-017-4288-z (PMC5697431; doi:10.1186/s12864-017-4288-z)
Supplement: Supplementary file 3 — List (Excel file) of differential expressed transcripts (FL2 vs. Ctrl). DEGs were defined as: FC > 1.5; FC < −1.5 (of 1st and 2nd set); one-way ANOVA (of 1st set). (XLS 988 kb) [file 12864_2017_4288_MOESM3_ESM.xls]

## Sheet: DEG>1,5
	1st array set ( individual sampels)						2nd array set (validation pool)
Transcript Cluster ID	FL2(1st) Bi-weight Avg Signal (log2)	FL2(1st) Standard Deviation	CTRL(1st) Bi-weight Avg Signal (log2)	CTRL(1st) Standard Deviation	FC 1st array set	ANOVA p-value 1st array set	FL2(2nd) Bi-weight Avg Signal (log2)	CTRL(2nd) Bi-weight Avg Signal (log2)	FC 2nd array set	Gene Symbol	Description	Chromosome	Genomic Position	Strand	Public Gene IDs	Group	GO Biological Process ID	GO Biological Process Term	GO Cellular Component ID	GO Cellular Component Term	GO Molecular Function ID	GO Molecular Function Term	Pathway Name	Protein Domains mRNA Accession	Protein Domains Accession	Protein Domains Description	total_probes	Cytoband	Entrez ID	mRNA Accession	mRNA Source	mRNA Description	SwissProt mRNA Accession	SwissProt Accession	UniGene Accession	UniGene ID	UniGene Expression Information	GO Biological Process Accession	GO Biological Process Evidence	GO Cellular Component Accession	GO Cellular Component Evidence	GO Melecular Function Accession	GO Molecular Function Evidence	Pathway Accession	Pathway Source	notes
TC0100000447.mm.1	4.82	0.06	5.47	0.21	-1.56	3.9e-07	4.65	5.27	-1.53	Cdk15	cyclin-dependent kinase 15; PFTAIRE protein kinase 2	chr1	59256906 - 59352993	+	NM_001033373; ENSMUST00000114248; ENSMUST00000160662; ENSMUST00000162487; ENSMUST00000162906; BC147314; BC147315; BC147758; BC147763; BC172036; OTTMUST00000074023; OTTMUST00000074319; OTTMUST00000074320; uc007bdq.2; uc007bds.2	Complex	GO:0006468; GO:0016310; GO:0051726	protein phosphorylation; phosphorylation; regulation of cell cycle	GO:0005575	cellular_component	GO:0000166; GO:0004672; GO:0004674; GO:0004693; GO:0005524; GO:0016301; GO:0016740; GO:0016772; GO:0046872; GO:0005515; GO:0004713	nucleotide binding; protein kinase activity; protein serine/threonine kinase activity; cyclin-dependent protein serine/threonine kinase activity; ATP binding; kinase activity; transferase activity; transferase activity, transferring phosphorus-containing groups; metal ion binding; protein binding; protein tyrosine kinase activity		ENSMUST00000114248; ENSMUST00000160662; OTTMUST00000074319	IPR000719; IPR001245	Protein kinase domain; Serine-threonine/tyrosine-protein kinase catalytic domain	190	1 C1.3|1	271697	NM_001033373; ENSMUST00000114248; ENSMUST00000160662; ENSMUST00000162487; ENSMUST00000162906; BC147314; BC147315; BC147758; BC147763; BC172036; OTTMUST00000074023; OTTMUST00000074319; OTTMUST00000074320; uc007bdq.2; uc007bds.2; NONMMUT001079; NONMMUT001080	RefSeq; ENSEMBL; GenBank; Havana transcript; UCSC Genes; NONCODE	Mus musculus cyclin-dependent kinase 15 (Cdk15), mRNA.; ensembl:known chromosome:GRCm38:1:59256907:59352369:1 gene:ENSMUSG00000026023 gene_biotype:protein_coding transcript_biotype:protein_coding; havana:known chromosome:GRCm38:1:59256906:59352993:1 gene:ENSMUSG00000026023 gene_biotype:protein_coding transcript_biotype:protein_coding; havana:putative chromosome:GRCm38:1:59257128:59257878:1 gene:E…	NM_001033373; ENSMUST00000114248; ENSMUST00000160662; ENSMUST00000162487; ENSMUST00000162906; BC147314; BC147315; BC147758; BC147763; BC172036; uc007bdq.2; uc007bds.2	Q3V3A1; E3W997	NM_001033373; ENSMUST00000114248; ENSMUST00000160662; ENSMUST00000162487; ENSMUST00000162906; BC147314; BC147315; BC147758; BC147763; BC172036; uc007bdq.2; uc007bds.2	Mm.297713; Mm.409173	brain| lung| skin| juvenile; brain| lung| juvenile	NM_001033373; ENSMUST00000114248; ENSMUST00000160662; ENSMUST00000162487; ENSMUST00000162906; BC147314; BC147315; BC147758; BC147763; BC172036; OTTMUST00000074319; uc007bdq.2; uc007bds.2	inferred from electronic annotation	NM_001033373; ENSMUST00000114248; ENSMUST00000160662; ENSMUST00000162487; ENSMUST00000162906; BC147314; BC147315; BC147758; BC147763; BC172036; OTTMUST00000074319; uc007bdq.2; uc007bds.2	no biological data available	NM_001033373; ENSMUST00000114248; ENSMUST00000160662; ENSMUST00000162487; ENSMUST00000162906; BC147314; BC147315; BC147758; BC147763; BC172036; OTTMUST00000074319; uc007bdq.2; uc007bds.2	inferred from electronic annotation
TC0100000849.mm.1	4.84	0.13	7.18	1.66	-5.06	0.001814	4.91	8.04	-8.74	Gm19589	predicted gene, 19589	chr1	88551517 - 88562167	+	NR_037971; uc007bys.2	NonCoding											70	1 H2|1 44.69 cM	100503197	NR_037971; uc007bys.2; KnowTID_00000102; KnowTID_00000103; NONMMUT001943; NONMMUT001944; NONMMUT001945; NONMMUT001946; NONMMUT001947	RefSeq; UCSC Genes; Luo lincRNA; NONCODE	Mus musculus predicted gene, 19589 (Gm19589), long non-coding RNA.; Non-coding transcript identified by Luo, et al.; Non-coding transcript identified by NONCODE: Linc			NR_037971; uc007bys.2	Mm.99352	epididymis| lung| testis| adult
TC0100001499.mm.1	8.99	0.47	8.32	0.57	1.59	0.019702	6.55	5.7	1.81	Gm16588	predicted gene 16588; Novel pseudogene	chr1	164166579 - 164166933	+	ENSMUST00000162889; OTTMUST00000088482	Complex											30			ENSMUST00000162889; OTTMUST00000088482; NONMMUT003540	ENSEMBL; Havana transcript; NONCODE	havana:known chromosome:GRCm38:1:164166579:164166933:1 gene:ENSMUSG00000089790 gene_biotype:pseudogene transcript_biotype:processed_pseudogene; cdna:all chromosome:VEGA56:1:164166579:164166933:1 Gene:OTTMUSG00000034810; Non-coding transcript identified by NONCODE: Sense No Exonic
TC0100001821.mm.1	5.74	0.07	6.82	0.23	-2.11	7.9e-09	5.65	6.7	-2.07	Ptpn14	protein tyrosine phosphatase, non-receptor type 14	chr1	189728268 - 189876695	+	NM_008976; ENSMUST00000027898; ENSMUST00000097442; ENSMUST00000128275; ENSMUST00000148129; OTTMUST00000052440; OTTMUST00000064631; OTTMUST00000064632; uc007eas.1; uc007eat.1; uc007eau.1; uc007eav.1; uc007eaw.1; uc011wyk.1; uc011wyl.1	Complex	GO:0001946; GO:0006351; GO:0006355; GO:0006470; GO:0008285; GO:0016311; GO:0035335; GO:0046825; GO:2001141	lymphangiogenesis; transcription, DNA-templated; regulation of transcription, DNA-templated; protein dephosphorylation; negative regulation of cell proliferation; dephosphorylation; peptidyl-tyrosine dephosphorylation; regulation of protein export from nucleus; regulation of RNA biosynthetic process	GO:0005634; GO:0005737; GO:0005856	nucleus; cytoplasm; cytoskeleton	GO:0003712; GO:0004721; GO:0004725; GO:0016787; GO:0016791; GO:0030971; GO:0008138; GO:0005515	transcription cofactor activity; phosphoprotein phosphatase activity; protein tyrosine phosphatase activity; hydrolase activity; phosphatase activity; receptor tyrosine kinase binding; protein tyrosine/serine/threonine phosphatase activity; protein binding		ENSMUST00000027898; ENSMUST00000097442; OTTMUST00000052440	IPR000242; IPR000340; IPR018979; IPR018980; IPR019748	Protein-tyrosine phosphatase, receptor/non-receptor type; Dual specificity phosphatase, catalytic domain; FERM, N-terminal; FERM, C-terminal PH-like domain; FERM central domain	320	1 H6|1 95.03 cM	19250	NM_008976; ENSMUST00000027898; ENSMUST00000097442; ENSMUST00000128275; ENSMUST00000148129; OTTMUST00000052440; OTTMUST00000064631; OTTMUST00000064632; uc007eas.1; uc007eat.1; uc007eau.1; uc007eav.1; uc007eaw.1; uc011wyk.1; uc011wyl.1; BC167229; NONMMUT004298; NONMMUT004299; NONMMUT004300	RefSeq; ENSEMBL; Havana transcript; UCSC Genes; GenBank; NONCODE	Mus musculus protein tyrosine phosphatase, non-receptor type 14 (Ptpn14), mRNA.; havana:known chromosome:GRCm38:1:189786633:189876695:1 gene:ENSMUSG00000026604 gene_biotype:protein_coding transcript_biotype:protein_coding; ensembl:known chromosome:GRCm38:1:189728268:189876689:1 gene:ENSMUSG00000026604 gene_biotype:protein_coding transcript_biotype:protein_coding; havana:known chromosome:GRCm38:1:…	NM_008976; ENSMUST00000027898; ENSMUST00000097442; ENSMUST00000128275; ENSMUST00000148129; uc007eas.1; uc007eat.1; uc007eau.1; uc007eav.1; uc007eaw.1; uc011wyk.1; uc011wyl.1	Q62130; Q3UW79; Q8CAV9; Q9JLJ6; Q9JLJ7; Q9JLJ8	NM_008976; ENSMUST00000027898; ENSMUST00000097442; ENSMUST00000128275; ENSMUST00000148129; uc007eas.1; uc007eat.1; uc007eau.1; uc007eav.1; uc007eaw.1; uc011wyk.1; uc011wyl.1	Mm.4498; Mm.397361; Mm.461978	bone| bone marrow| brain| embryonic tissue| extraembryonic tissue| eye| fertilized ovum| intestine| kidney| liver| lung| lymph node| mammary gland| molar| muscle| pancreas| skin| spleen| stomach| thymus| zygote| blastocyst| gastrula| organogenesis| fetus| neonate| juvenile| adult; juvenile; thymus	NM_008976; ENSMUST00000027898; ENSMUST00000097442; ENSMUST00000128275; ENSMUST00000148129; OTTMUST00000052440; uc007eas.1; uc007eat.1; uc007eau.1; uc007eav.1; uc007eaw.1; uc011wyk.1; uc011wyl.1	inferred from mutant phenotype; not recorded; inferred from electronic annotation; inferred from sequence or structural similarity	NM_008976; ENSMUST00000027898; ENSMUST00000097442; ENSMUST00000128275; ENSMUST00000148129; OTTMUST00000052440; uc007eas.1; uc007eat.1; uc007eau.1; uc007eav.1; uc007eaw.1; uc011wyk.1; uc011wyl.1	not recorded; inferred from electronic annotation; inferred from sequence or structural similarity	NM_008976; ENSMUST00000027898; ENSMUST00000097442; ENSMUST00000128275; ENSMUST00000148129; OTTMUST00000052440; uc007eas.1; uc007eat.1; uc007eau.1; uc007eav.1; uc007eaw.1; uc011wyk.1; uc011wyl.1	not recorded; inferred from electronic annotation; inferred from sequence or structural similarity			1 retired transcript(s) from GenBank
TC0100001860.mm.1	7.5	0.41	4.5	0.95	7.95	1.1e-05	6.77	3.87	7.46	Rd3	retinal degeneration 3	chr1	191977373 - 191988282	+	NM_001177900; NM_023727; ENSMUST00000053463; ENSMUST00000175680; ENSMUST00000180463; ENSMUST00000181512; BC017602; BC103778; BC116935; BC116937; OTTMUST00000111011; OTTMUST00000112818; OTTMUST00000112819; uc007edd.2; uc007ede.2	Coding	GO:0007601; GO:0050896; GO:0060041	visual perception; response to stimulus; retina development in camera-type eye									90	1 H6|1 97.09 cM	74023	NM_001177900; NM_023727; ENSMUST00000053463; ENSMUST00000175680; ENSMUST00000180463; ENSMUST00000181512; BC017602; BC103778; BC116935; BC116937; OTTMUST00000111011; OTTMUST00000112818; OTTMUST00000112819; uc007edd.2; uc007ede.2	RefSeq; ENSEMBL; GenBank; Havana transcript; UCSC Genes	Mus musculus retinal degeneration 3 (Rd3), transcript variant 2, mRNA.; Mus musculus retinal degeneration 3 (Rd3), transcript variant 1, mRNA.; ensembl:known chromosome:GRCm38:1:191977373:191988282:1 gene:ENSMUSG00000049353 gene_biotype:protein_coding transcript_biotype:protein_coding; havana:novel chromosome:GRCm38:1:191978251:191986392:1 gene:ENSMUSG00000049353 gene_biotype:protein_coding trans…	NM_001177900; NM_023727; ENSMUST00000053463; ENSMUST00000175680; ENSMUST00000180463; ENSMUST00000181512; BC017602; BC103778; BC116935; BC116937; uc007edd.2; uc007ede.2	Q8BRE0; K3W4N1; Q05D96	NM_001177900; NM_023727; ENSMUST00000053463; ENSMUST00000175680; ENSMUST00000180463; ENSMUST00000181512; BC017602; BC103778; BC116935; BC116937; uc007edd.2; uc007ede.2	Mm.274393; Mm.475401	brain| embryonic tissue| extraembryonic tissue| eye| nasopharynx| olfactory mucosa| prostate| testis| fetus| neonate| juvenile| adult; skin	NM_001177900; NM_023727; ENSMUST00000053463; ENSMUST00000175680; ENSMUST00000180463; ENSMUST00000181512; BC017602; BC103778; BC116935; BC116937; OTTMUST00000111011; OTTMUST00000112818; OTTMUST00000112819; uc007edd.2; uc007ede.2	inferred from electronic annotation; inferred from mutant phenotype
TC0100001861.mm.1	6.52	0.16	5.83	0.21	1.61	1.6e-05	5.36	4.56	1.75	Gm26879	predicted gene, 26879	chr1	192092337 - 192100275	+	ENSMUST00000181127	NonCoding											60			ENSMUST00000181127; NONMMUT004407; NONMMUT004408	ENSEMBL; NONCODE	ensembl_lincrna:known chromosome:GRCm38:1:192092372:192099630:1 gene:ENSMUSG00000097089 gene_biotype:lincRNA transcript_biotype:lincRNA; Non-coding transcript identified by NONCODE: Antisense
TC0100002106.mm.1	10.05	0.18	9.26	0.42	1.74	0.000118	8.67	8.06	1.52	Gm597	predicted gene 597	chr1	28776122 - 28780252	-	NM_001013750; ENSMUST00000059937; BC150996; uc007anb.1	Coding	GO:0008150	biological_process	GO:0005575	cellular_component	GO:0003674	molecular_function					30	1 A5|1	210962	NM_001013750; ENSMUST00000059937; BC150996; uc007anb.1	RefSeq; ENSEMBL; GenBank; UCSC Genes	Mus musculus predicted gene 597 (Gm597), mRNA.; ensembl_havana_transcript:known chromosome:GRCm38:1:28776117:28780252:-1 gene:ENSMUSG00000048411 gene_biotype:protein_coding transcript_biotype:protein_coding; Mus musculus gene model 597, (NCBI), mRNA (cDNA clone MGC:183909 IMAGE:9087909), complete cds.	NM_001013750; ENSMUST00000059937; BC150996; uc007anb.1	B9EKN1; E9Q8J5	NM_001013750; ENSMUST00000059937; BC150996; uc007anb.1	Mm.214178	testis| adult	NM_001013750; ENSMUST00000059937; BC150996; uc007anb.1	no biological data available	NM_001013750; ENSMUST00000059937; BC150996; uc007anb.1	no biological data available	NM_001013750; ENSMUST00000059937; BC150996; uc007anb.1	no biological data available
TC0100002588.mm.1	9.52	0.1	8.68	0.56	1.79	0.000528	9.08	8.16	1.89	Rnf25	ring finger protein 25	chr1	74593748 - 74601397	-	NM_021313; ENSMUST00000027357; ENSMUST00000113721; ENSMUST00000127938; ENSMUST00000128491; ENSMUST00000132081; ENSMUST00000135140; ENSMUST00000136078; ENSMUST00000149649; ENSMUST00000151003; ENSMUST00000154874; BC048821; OTTMUST00000051604; OTTMUST00000051605; OTTMUST00000051606; OTTMUST00000051607; OTTMUST00000051608; OTTMUST00000051609; OTTMUST00000051610; OTTMUST00000051611; OTTMUST00000051612…	Complex	GO:0016567; GO:0051092	protein ubiquitination; positive regulation of NF-kappaB transcription factor activity	GO:0005634; GO:0005829	nucleus; cytosol	GO:0004842; GO:0005515; GO:0008270; GO:0008766; GO:0016874; GO:0018169; GO:0043773; GO:0043774; GO:0046872; GO:0051059; GO:0070735; GO:0070736; GO:0070737; GO:0070738; GO:0070739; GO:0070740	ubiquitin-protein transferase activity; protein binding; zinc ion binding; UDP-N-acetylmuramoylalanyl-D-glutamyl-2,6-diaminopimelate-D-alanyl-D-alanine ligase activity; ligase activity; ribosomal S6-glutamic acid ligase activity; coenzyme F420-0 gamma-glutamyl ligase activity; coenzyme F420-2 alpha-glutamyl ligase activity; metal ion binding; NF-kappaB binding; protein-glycine ligase activity; pr…		ENSMUST00000027357; ENSMUST00000113721; ENSMUST00000127938; ENSMUST00000136078; ENSMUST00000154874; OTTMUST00000051604; OTTMUST00000051606; OTTMUST00000051607; OTTMUST00000051608; OTTMUST00000051612	IPR006575; IPR018957	RWD domain; Zinc finger, C3HC4 RING-type	200	1 C3|1	57751	NM_021313; ENSMUST00000027357; ENSMUST00000113721; ENSMUST00000127938; ENSMUST00000128491; ENSMUST00000132081; ENSMUST00000135140; ENSMUST00000136078; ENSMUST00000149649; ENSMUST00000151003; ENSMUST00000154874; BC048821; OTTMUST00000051604; OTTMUST00000051605; OTTMUST00000051606; OTTMUST00000051607; OTTMUST00000051608; OTTMUST00000051609; OTTMUST00000051610; OTTMUST00000051611; OTTMUST00000051612…	RefSeq; ENSEMBL; GenBank; Havana transcript; UCSC Genes; NONCODE	Mus musculus ring finger protein 25 (Rnf25), mRNA.; ensembl_havana_transcript:known chromosome:GRCm38:1:74593748:74601397:-1 gene:ENSMUSG00000026171 gene_biotype:protein_coding transcript_biotype:protein_coding; havana:novel chromosome:GRCm38:1:74593753:74601377:-1 gene:ENSMUSG00000026171 gene_biotype:protein_coding transcript_biotype:protein_coding; havana:putative chromosome:GRCm38:1:74595209:7…	NM_021313; ENSMUST00000027357; ENSMUST00000113721; ENSMUST00000127938; ENSMUST00000128491; ENSMUST00000132081; ENSMUST00000135140; ENSMUST00000136078; ENSMUST00000149649; ENSMUST00000151003; ENSMUST00000154874; BC048821; uc007bms.2; uc007bmt.2	Q9QZR0; D3YXC4; D3Z0R9; D3Z7S2; E9Q446; F6Z123; M0QWW2; Q9CS30; Q9CT51	NM_021313; ENSMUST00000027357; ENSMUST00000113721; ENSMUST00000127938; ENSMUST00000128491; ENSMUST00000132081; ENSMUST00000135140; ENSMUST00000136078; ENSMUST00000149649; ENSMUST00000151003; ENSMUST00000154874; BC048821; uc007bms.2; uc007bmt.2	Mm.280920; Mm.468417	bladder| bone marrow| brain| connective tissue| embryonic tissue| extraembryonic tissue| eye| fertilized ovum| heart| inner ear| intestine| joint| kidney| liver| lung| mammary gland| ovary| pancreas| skin| spleen| stomach| testis| thymus| thyroid|oocyte| zygote| blastocyst| gastrula| organogenesis| fetus| neonate| juvenile| adult; bone| brain| testis| thymus| adult	NM_021313; ENSMUST00000027357; ENSMUST00000113721; ENSMUST00000127938; ENSMUST00000128491; ENSMUST00000132081; ENSMUST00000135140; ENSMUST00000136078; ENSMUST00000149649; ENSMUST00000151003; ENSMUST00000154874; BC048821; OTTMUST00000051604; OTTMUST00000051607; OTTMUST00000051611; OTTMUST00000051612; uc007bms.2; uc007bmt.2	inferred from direct assay; not recorded; inferred from electronic annotation; inferred from sequence or structural similarity	NM_021313; ENSMUST00000027357; ENSMUST00000113721; ENSMUST00000127938; ENSMUST00000128491; ENSMUST00000132081; ENSMUST00000135140; ENSMUST00000136078; ENSMUST00000149649; ENSMUST00000151003; ENSMUST00000154874; BC048821; OTTMUST00000051604; OTTMUST00000051607; OTTMUST00000051611; OTTMUST00000051612; uc007bms.2; uc007bmt.2	not recorded; inferred from electronic annotation; inferred from sequence or structural similarity	NM_021313; ENSMUST00000027357; ENSMUST00000113721; ENSMUST00000127938; ENSMUST00000128491; ENSMUST00000132081; ENSMUST00000135140; ENSMUST00000136078; ENSMUST00000149649; ENSMUST00000151003; ENSMUST00000154874; BC048821; OTTMUST00000051604; OTTMUST00000051606; OTTMUST00000051607; OTTMUST00000051611; OTTMUST00000051612; uc007bms.2; uc007bmt.2	inferred from direct assay; inferred from physical interaction; inferred from electronic annotation; not recorded; inferred from sequence or structural similarity
TC0100002972.mm.1	7.32	0.2	8.81	0.29	-2.81	1.42e-08	7.2	8.15	-1.94	Gm15393	predicted gene 15393; ubiquinol-cytochrome c reductase, complex III subunit VII (Uqcrq) pseudogene	chr1	121507585 - 121507803	-	ENSMUST00000120499; OTTMUST00000049718	Complex											30			ENSMUST00000120499; OTTMUST00000049718; NONMMUT002402	ENSEMBL; Havana transcript; NONCODE	havana:known chromosome:GRCm38:1:121507585:121507803:-1 gene:ENSMUSG00000083582 gene_biotype:pseudogene transcript_biotype:processed_pseudogene; cdna:all chromosome:VEGA56:1:121507585:121507803:-1 Gene:OTTMUSG00000021028; Non-coding transcript identified by NONCODE: Linc
TC0100003029.mm.1	5.9	0.14	6.5	0.33	-1.52	0.000288	6.22	6.9	-1.6	Cxcr4	chemokine (C-X-C motif) receptor 4	chr1	128588199 - 128592299	-	NM_009911; ENSMUST00000052172; ENSMUST00000142893; BC031665; BC098322; OTTMUST00000049443; OTTMUST00000049444; uc007cls.1; uc007clt.1	Coding	GO:0001569; GO:0001667; GO:0001764; GO:0002064; GO:0006935; GO:0007165; GO:0007186; GO:0007281; GO:0007399; GO:0007420; GO:0008045; GO:0008354; GO:0009887; GO:0016477; GO:0019722; GO:0022029; GO:0030334; GO:0042098; GO:0042119; GO:0043067; GO:0043217; GO:0048714; GO:0050920; GO:0051924; GO:0060048; GO:0070098; GO:0071345; GO:0001666; GO:0048699; GO:0061351	patterning of blood vessels; ameboidal cell migration; neuron migration; epithelial cell development; chemotaxis; signal transduction; G-protein coupled receptor signaling pathway; germ cell development; nervous system development; brain development; motor neuron axon guidance; germ cell migration; organ morphogenesis; cell migration; calcium-mediated signaling; telencephalon cell migration; regu…	GO:0005764; GO:0005768; GO:0005769; GO:0005770; GO:0005886; GO:0005911; GO:0009897; GO:0009986; GO:0016020; GO:0016021; GO:0016023; GO:0030054; GO:0030426; GO:0031252; GO:0031410; GO:0070062	lysosome; endosome; early endosome; late endosome; plasma membrane; cell-cell junction; external side of plasma membrane; cell surface; membrane; integral component of membrane; cytoplasmic membrane-bounded vesicle; cell junction; growth cone; cell leading edge; cytoplasmic vesicle; extracellular vesicular exosome	GO:0003779; GO:0004871; GO:0004930; GO:0004950; GO:0005515; GO:0008144; GO:0016494; GO:0019955; GO:0031625; GO:0032027; GO:0043130	actin binding; signal transducer activity; G-protein coupled receptor activity; chemokine receptor activity; protein binding; drug binding; C-X-C chemokine receptor activity; cytokine binding; ubiquitin protein ligase binding; myosin light chain binding; ubiquitin binding	GPCRDB_Class_A_Rhodopsin-like; Peptide_GPCRs	ENSMUST00000052172; ENSMUST00000142893; OTTMUST00000049443; OTTMUST00000049444	IPR000276; IPR019424; IPR022726	G protein-coupled receptor, rhodopsin-like; 7TM GPCR, olfactory receptor/chemoreceptor Srsx; CXC chemokine receptor 4 N-terminal domain	30	1 E4|1 56.43 cM	12767	NM_009911; ENSMUST00000052172; ENSMUST00000142893; BC031665; BC098322; OTTMUST00000049443; OTTMUST00000049444; uc007cls.1; uc007clt.1	RefSeq; ENSEMBL; GenBank; Havana transcript; UCSC Genes	Mus musculus chemokine (C-X-C motif) receptor 4 (Cxcr4), mRNA.; ensembl_havana_transcript:known chromosome:GRCm38:1:128588199:128592290:-1 gene:ENSMUSG00000045382 gene_biotype:protein_coding transcript_biotype:protein_coding; havana:putative chromosome:GRCm38:1:128589099:128592293:-1 gene:ENSMUSG00000045382 gene_biotype:protein_coding transcript_biotype:protein_coding; Mus musculus chemokine (C-X…	NM_009911; ENSMUST00000052172; ENSMUST00000142893; BC031665; BC098322; uc007cls.1; uc007clt.1	P70658; A1E2I3; E9Q2D4	NM_009911; ENSMUST00000052172; ENSMUST00000142893; BC031665; BC098322; uc007cls.1; uc007clt.1	Mm.1401	bone marrow| brain| embryonic tissue| eye| intestine| lymph node| mammary gland| muscle| spinal cord| spleen| thymus| organogenesis| fetus| juvenile| adult	NM_009911; ENSMUST00000052172; ENSMUST00000142893; BC031665; BC098322; OTTMUST00000049444; uc007cls.1; uc007clt.1	inferred from mutant phenotype; inferred from direct assay; not recorded; inferred from electronic annotation; traceable author statement; inferred from genetic interaction; inferred from expression pattern; inferred from sequence or structural similarity	NM_009911; ENSMUST00000052172; ENSMUST00000142893; BC031665; BC098322; OTTMUST00000049444; uc007cls.1; uc007clt.1	not recorded; inferred from direct assay; inferred from electronic annotation; inferred from sequence or structural similarity	NM_009911; ENSMUST00000052172; ENSMUST00000142893; BC031665; BC098322; OTTMUST00000049444; uc007cls.1; uc007clt.1	not recorded; inferred from electronic annotation; inferred from physical interaction	NM_009911; ENSMUST00000052172; ENSMUST00000142893; BC031665; BC098322; uc007cls.1; uc007clt.1	GenMAPP
TC0100003294.mm.1	4.85	0.06	6.22	0.36	-2.59	1.94e-07	4.67	5.58	-1.87	Cacna1e	calcium channel, voltage-dependent, R type, alpha 1E subunit	chr1	154392513 - 154726031	-	NM_009782; ENSMUST00000004214; BC150750; uc007dav.1	Complex	GO:0001662; GO:0002027; GO:0006810; GO:0006811; GO:0006816; GO:0007268; GO:0007626; GO:0008542; GO:0019226; GO:0019233; GO:0030317; GO:0034765; GO:0042593; GO:0042596; GO:0048265; GO:0048266; GO:0050877; GO:0055085; GO:0061178; GO:0070509; GO:0070588; GO:0086010; GO:0090273	behavioral fear response; regulation of heart rate; transport; ion transport; calcium ion transport; synaptic transmission; locomotory behavior; visual learning; transmission of nerve impulse; sensory perception of pain; sperm motility; regulation of ion transmembrane transport; glucose homeostasis; fear response; response to pain; behavioral response to pain; neurological system process; transme…	GO:0005886; GO:0005891; GO:0016020; GO:0016021; GO:0043204	plasma membrane; voltage-gated calcium channel complex; membrane; integral component of membrane; perikaryon	GO:0005216; GO:0005244; GO:0005245; GO:0005262; GO:0005509; GO:0008331; GO:0046872; GO:0047485	ion channel activity; voltage-gated ion channel activity; voltage-gated calcium channel activity; calcium channel activity; calcium ion binding; high voltage-gated calcium channel activity; metal ion binding; protein N-terminus binding		ENSMUST00000004214	IPR005821; IPR013122; IPR014873	Ion transport domain; Polycystin cation channel, PKD1/PKD2; Voltage-dependent calcium channel, alpha-1 subunit, IQ domain	500	1 G3|1 66.14 cM	12290	NM_009782; ENSMUST00000004214; BC150750; uc007dav.1; NONMMUT003213; NONMMUT003215	RefSeq; ENSEMBL; GenBank; UCSC Genes; NONCODE	Mus musculus calcium channel, voltage-dependent, R type, alpha 1E subunit (Cacna1e), mRNA.; ensembl:known chromosome:GRCm38:1:154392519:154725920:-1 gene:ENSMUSG00000004110 gene_biotype:protein_coding transcript_biotype:protein_coding; Mus musculus calcium channel, voltage-dependent, R type, alpha 1E subunit, mRNA (cDNA clone MGC:183661 IMAGE:9087661), complete cds.; Non-coding transcript identif…	NM_009782; ENSMUST00000004214; BC150750; uc007dav.1	B2RWX7; E9QK20	NM_009782; ENSMUST00000004214; BC150750; uc007dav.1	Mm.267517; Mm.409140	brain| eye| heart| kidney| spleen| sympathetic ganglion| thymus| fetus| neonate| juvenile| adult; brain| juvenile	NM_009782; ENSMUST00000004214; BC150750; uc007dav.1	inferred from mutant phenotype; inferred from electronic annotation; not recorded	NM_009782; ENSMUST00000004214; BC150750; uc007dav.1	not recorded; traceable author statement; inferred from electronic annotation	NM_009782; ENSMUST00000004214; BC150750; uc007dav.1	inferred from electronic annotation; inferred from mutant phenotype; not recorded; inferred from physical interaction
TC0100003436.mm.1	6.73	0.3	5.63	1.04	2.14	0.004127	5.37	4.43	1.92	4930568G15Rik	RIKEN cDNA 4930568G15 gene	chr1	165064024 - 165091930	-	NR_040480; uc007div.2	NonCoding											60	1|1	75857	NR_040480; uc007div.2; KnowTID_00000588; KnowTID_00000589; NONMMUT003591; NONMMUT003592	RefSeq; UCSC Genes; Luo lincRNA; NONCODE	Mus musculus RIKEN cDNA 4930568G15 gene (4930568G15Rik), long non-coding RNA.; Non-coding transcript identified by Luo, et al.; Non-coding transcript identified by NONCODE: Linc			NR_040480; uc007div.2	Mm.109021	brain| testis| adult
TC0100003504.mm.1	5.48	0.67	4.62	0.49	1.81	0.023983	5.24	4.21	2.04	Gm15852	predicted gene 15852; Novel transcript	chr1	169932698 - 169934248	-	ENSMUST00000159701; OTTMUST00000066474	NonCoding											30			ENSMUST00000159701; OTTMUST00000066474; NONMMUT003723	ENSEMBL; Havana transcript; NONCODE	havana:putative chromosome:GRCm38:1:169932698:169934248:-1 gene:ENSMUSG00000089990 gene_biotype:processed_transcript transcript_biotype:processed_transcript; cdna:all chromosome:VEGA56:1:169932698:169934248:-1 Gene:OTTMUSG00000026877; Non-coding transcript identified by NONCODE: Antisense			ENSMUST00000159701	Mm.489035	testis| adult
TC0100003566.mm.1	7.16	0.1	8.31	0.46	-2.21	6.3e-05	7.58	8.53	-1.92	Atp1a2	ATPase, Na+/K+ transporting, alpha 2 polypeptide; ATPase Na+/K+ transporting alpha 2 polypeptide	chr1	172271709 - 172298064	-	NM_178405; ENSMUST00000085913; ENSMUST00000097464; ENSMUST00000131751; ENSMUST00000137679; BC036127; OTTMUST00000051816; OTTMUST00000051817; OTTMUST00000051818; OTTMUST00000051819; uc007dqc.1; uc007dqd.1; uc011wwl.1	Complex			GO:0005737; GO:0005768; GO:0005886; GO:0005890; GO:0005901; GO:0016020; GO:0016021; GO:0030315; GO:0042383; GO:0043005; GO:0043197; GO:0045202	cytoplasm; endosome; plasma membrane; sodium:potassium-exchanging ATPase complex; caveola; membrane; integral component of membrane; T-tubule; sarcolemma; neuron projection; dendritic spine; synapse	GO:0000166; GO:0005391; GO:0005515; GO:0005524; GO:0015077; GO:0016787; GO:0016820; GO:0019829; GO:0046872	nucleotide binding; sodium:potassium-exchanging ATPase activity; protein binding; ATP binding; monovalent inorganic cation transmembrane transporter activity; hydrolase activity; hydrolase activity, acting on acid anhydrides, catalyzing transmembrane movement of substances; cation-transporting ATPase activity; metal ion binding		ENSMUST00000085913; ENSMUST00000097464; ENSMUST00000137679; OTTMUST00000051816; OTTMUST00000051817; OTTMUST00000051819	IPR004014; IPR006068; IPR008250; IPR023214	Cation-transporting P-type ATPase, N-terminal; Cation-transporting P-type ATPase, C-terminal; P-type ATPase, A domain; HAD-like domain	289	1 H3|1 79.6 cM	98660	NM_178405; ENSMUST00000085913; ENSMUST00000097464; ENSMUST00000131751; ENSMUST00000137679; BC036127; OTTMUST00000051816; OTTMUST00000051817; OTTMUST00000051818; OTTMUST00000051819; uc007dqc.1; uc007dqd.1; uc011wwl.1	RefSeq; ENSEMBL; GenBank; Havana transcript; UCSC Genes	Mus musculus ATPase, Na+/K+ transporting, alpha 2 polypeptide (Atp1a2), mRNA.; ensembl_havana_transcript:known chromosome:GRCm38:1:172271709:172298064:-1 gene:ENSMUSG00000007097 gene_biotype:protein_coding transcript_biotype:protein_coding; havana:putative chromosome:GRCm38:1:172278083:172298064:-1 gene:ENSMUSG00000007097 gene_biotype:protein_coding transcript_biotype:protein_coding; havana:known…	NM_178405; ENSMUST00000085913; ENSMUST00000097464; ENSMUST00000131751; ENSMUST00000137679; BC036127; uc007dqc.1; uc007dqd.1; uc011wwl.1	Q6PIE5; D3YVX6; D3YYN7; Q3UHK5; Q6ZQ49; Q8R3A9	NM_178405; ENSMUST00000085913; ENSMUST00000097464; ENSMUST00000131751; ENSMUST00000137679; BC036127; uc007dqc.1; uc007dqd.1; uc011wwl.1	Mm.207432; Mm.444193; Mm.454820; Mm.487976	adrenal gland| bladder| bone| brain| dorsal root ganglion| embryonic tissue| extraembryonic tissue| eye| heart| inner ear| joint| lung| mammary gland| muscle| nasopharynx| oviduct| pineal gland| pituitary gland| salivary gland| skin| spinal cord| spleen| stomach| sympathetic ganglion| testis| thymus| tongue| organogenesis| fetus| neonate| juvenile| adult; spinal cord| juvenile; brain			NM_178405; ENSMUST00000085913; ENSMUST00000097464; ENSMUST00000131751; ENSMUST00000137679; BC036127; OTTMUST00000051816; OTTMUST00000051817; OTTMUST00000051819; uc007dqc.1; uc007dqd.1; uc011wwl.1	not recorded; inferred from electronic annotation; inferred from direct assay; inferred from sequence or structural similarity	NM_178405; ENSMUST00000085913; ENSMUST00000097464; ENSMUST00000131751; ENSMUST00000137679; BC036127; OTTMUST00000051816; OTTMUST00000051817; OTTMUST00000051819; uc007dqc.1; uc007dqd.1; uc011wwl.1	inferred from electronic annotation; not recorded; inferred from physical interaction; inferred from sequence or structural similarity
TC0100003679.mm.1	11.75	0.33	12.47	0.47	-1.64	0.001085	12.72	13.43	-1.63	Ephx1	epoxide hydrolase 1, microsomal; epoxide hydrolase 1 microsomal	chr1	180976155 - 181020904	-	NM_010145; ENSMUST00000036928; ENSMUST00000111068; ENSMUST00000147585; ENSMUST00000154133; BC029636; BC045194; BC057857; BC061493; OTTMUST00000052194; OTTMUST00000052195; OTTMUST00000078114; OTTMUST00000078115; uc007dwz.1; uc011wxq.1	Coding	GO:0006725; GO:0009636; GO:0014070; GO:0019439; GO:0001889; GO:0071385; GO:0071310	cellular aromatic compound metabolic process; response to toxic substance; response to organic cyclic compound; aromatic compound catabolic process; liver development; cellular response to glucocorticoid stimulus; cellular response to organic substance	GO:0005783; GO:0016020; GO:0016021; GO:0043231; GO:0005789; GO:0031090	endoplasmic reticulum; membrane; integral component of membrane; intracellular membrane-bounded organelle; endoplasmic reticulum membrane; organelle membrane	GO:0003824; GO:0004301; GO:0016787; GO:0019899; GO:0033961	catalytic activity; epoxide hydrolase activity; hydrolase activity; enzyme binding; cis-stilbene-oxide hydrolase activity		ENSMUST00000036928; ENSMUST00000111068; ENSMUST00000147585; ENSMUST00000154133; OTTMUST00000052194; OTTMUST00000052195; OTTMUST00000078114; OTTMUST00000078115	IPR000073; IPR010497	Alpha/beta hydrolase fold-1; Epoxide hydrolase, N-terminal	132	1 H4|1 84.48 cM	13849	NM_010145; ENSMUST00000036928; ENSMUST00000111068; ENSMUST00000147585; ENSMUST00000154133; BC029636; BC045194; BC057857; BC061493; OTTMUST00000052194; OTTMUST00000052195; OTTMUST00000078114; OTTMUST00000078115; uc007dwz.1; uc011wxq.1	RefSeq; ENSEMBL; GenBank; Havana transcript; UCSC Genes	Mus musculus epoxide hydrolase 1, microsomal (Ephx1), mRNA.; ensembl_havana_transcript:known chromosome:GRCm38:1:180989554:181017569:-1 gene:ENSMUSG00000038776 gene_biotype:protein_coding transcript_biotype:protein_coding; havana:novel chromosome:GRCm38:1:180989554:181017569:-1 gene:ENSMUSG00000038776 gene_biotype:protein_coding transcript_biotype:protein_coding; havana:known chromosome:GRCm38:1:…	NM_010145; ENSMUST00000036928; ENSMUST00000111068; ENSMUST00000147585; ENSMUST00000154133; BC029636; BC045194; BC057857; BC061493; uc007dwz.1; uc011wxq.1	Q9D379; D3Z4M3; E9PWK1; F6YTS6; Q6PEV0; Q8K2W5	NM_010145; ENSMUST00000036928; ENSMUST00000111068; ENSMUST00000147585; ENSMUST00000154133; BC029636; BC045194; BC057857; BC061493; uc007dwz.1; uc011wxq.1	Mm.9075	adrenal gland| bladder| bone| bone marrow| brain| connective tissue| embryonic tissue| epididymis| extraembryonic tissue| eye| heart| inner ear| intestine| joint| kidney| liver| lung| mammary gland| muscle| nasopharynx| ovary| oviduct| pancreas| pituitary gland| prostate| salivary gland| skin| spinal cord| spleen| stomach| testis| thymus| thyroid| tongue| uterus| vagina| cleavage| organogenesis| …	NM_010145; ENSMUST00000036928; ENSMUST00000111068; ENSMUST00000147585; ENSMUST00000154133; BC029636; BC045194; BC057857; BC061493; OTTMUST00000052194; OTTMUST00000052195; OTTMUST00000078114; OTTMUST00000078115; uc007dwz.1; uc011wxq.1	inferred from mutant phenotype; inferred from electronic annotation	NM_010145; ENSMUST00000036928; ENSMUST00000111068; ENSMUST00000147585; ENSMUST00000154133; BC029636; BC045194; BC057857; BC061493; OTTMUST00000052194; OTTMUST00000078114; uc007dwz.1; uc011wxq.1	inferred from electronic annotation; not recorded	NM_010145; ENSMUST00000036928; ENSMUST00000111068; ENSMUST00000147585; ENSMUST00000154133; BC029636; BC045194; BC057857; BC061493; OTTMUST00000052194; OTTMUST00000052195; OTTMUST00000078114; OTTMUST00000078115; uc007dwz.1; uc011wxq.1	inferred from electronic annotation; not recorded
TC0100003748.mm.1	4.3	0.1	5.12	0.77	-1.77	0.003037	3.82	5.16	-2.54	4930532G15Rik	RIKEN cDNA 4930532G15 gene	chr1	185359461 - 185362865	-	ENSMUST00000180632	NonCoding											30			ENSMUST00000180632; KnowTID_00000629; KnowTID_00000630; NONMMUT004208; NONMMUT004209	ENSEMBL; Luo lincRNA; NONCODE	ensembl_lincrna:known chromosome:GRCm38:1:185359461:185362865:-1 gene:ENSMUSG00000097261 gene_biotype:lincRNA transcript_biotype:lincRNA; Non-coding transcript identified by Luo, et al.; Non-coding transcript identified by NONCODE: Linc
TC0100003783.mm.1	12.12	0.1	11.52	0.5	1.51	0.002596	12.06	11.39	1.58	Cenpf	centromere protein F	chr1	189640599 - 189688086	-	NM_001081363; ENSMUST00000165663; ENSMUST00000165798; ENSMUST00000165962; ENSMUST00000171929; OTTMUST00000089577; OTTMUST00000089578; OTTMUST00000089579; OTTMUST00000089580; uc007eao.2; uc007eaq.1	Complex	GO:0000085; GO:0000087; GO:0000278; GO:0007059; GO:0010389; GO:0015031; GO:0016202; GO:0045892; GO:0051310; GO:0002724; GO:0002730; GO:0007507; GO:0008284; GO:0030885; GO:0032386; GO:0032886; GO:0043066; GO:0045787; GO:0048866; GO:0050863; GO:0070201	mitotic G2 phase; mitotic M phase; mitotic cell cycle; chromosome segregation; regulation of G2/M transition of mitotic cell cycle; protein transport; regulation of striated muscle tissue development; negative regulation of transcription, DNA-templated; metaphase plate congression; regulation of T cell cytokine production; regulation of dendritic cell cytokine production; heart development; posit…	GO:0000775; GO:0000776; GO:0000922; GO:0000940; GO:0005634; GO:0005635; GO:0005737; GO:0005819; GO:0016363; GO:0030496; GO:0045120; GO:0005802; GO:0005813; GO:0048471; GO:0055037	chromosome, centromeric region; kinetochore; spindle pole; condensed chromosome outer kinetochore; nucleus; nuclear envelope; cytoplasm; spindle; nuclear matrix; midbody; pronucleus; trans-Golgi network; centrosome; perinuclear region of cytoplasm; recycling endosome	GO:0008022; GO:0008134; GO:0042803; GO:0045502; GO:0005515	protein C-terminus binding; transcription factor binding; protein homodimerization activity; dynein binding; protein binding		ENSMUST00000165663; ENSMUST00000165798; ENSMUST00000165962; ENSMUST00000171929; OTTMUST00000089577; OTTMUST00000089578; OTTMUST00000089579; OTTMUST00000089580	IPR018463; IPR018302; IPR019513	Centromere protein Cenp-F, N-terminal; Kinetochore protein Cenp-F/LEK1, Rb protein-binding domain; Centromere protein Cenp-F, leucine-rich repeat-containing domain	300	1 H6|1 95.03 cM	108000	NM_001081363; ENSMUST00000165663; ENSMUST00000165798; ENSMUST00000165962; ENSMUST00000171929; OTTMUST00000089577; OTTMUST00000089578; OTTMUST00000089579; OTTMUST00000089580; uc007eao.2; uc007eaq.1; NONMMUT004294	RefSeq; ENSEMBL; Havana transcript; UCSC Genes; NONCODE	Mus musculus centromere protein F (Cenpf), mRNA.; havana:known chromosome:GRCm38:1:189683826:189688035:-1 gene:ENSMUSG00000026605 gene_biotype:protein_coding transcript_biotype:nonsense_mediated_decay; havana:putative chromosome:GRCm38:1:189642696:189648856:-1 gene:ENSMUSG00000026605 gene_biotype:protein_coding transcript_biotype:protein_coding; havana:novel chromosome:GRCm38:1:189658725:18968808…	NM_001081363; ENSMUST00000165663; ENSMUST00000165798; ENSMUST00000165962; ENSMUST00000171929; uc007eao.2; uc007eaq.1	E9PY14; E9Q3P4; E9Q776; F6V6F0; Q155P7; Q3TNJ4; Q3TZQ0; Q8BV30; Q8BVF5; Q8C0X4; Q9CUL0; Q9QZ84	NM_001081363; ENSMUST00000165663; ENSMUST00000165798; ENSMUST00000165962; ENSMUST00000171929; uc007eao.2; uc007eaq.1	Mm.129746; Mm.436492	bone marrow| brain| embryonic tissue| extraembryonic tissue| eye| heart| lung| mammary gland| molar| nasopharynx| ovary| pancreas| pituitary gland| spleen| testis| thymus|oocyte| unfertilized ovum| cleavage| morula| blastocyst| gastrula| organogenesis| fetus| neonate| juvenile| adult; adult	NM_001081363; ENSMUST00000165663; ENSMUST00000165798; ENSMUST00000165962; ENSMUST00000171929; OTTMUST00000089577; OTTMUST00000089578; OTTMUST00000089579; OTTMUST00000089580; uc007eao.2; uc007eaq.1	not recorded; inferred from direct assay; inferred from electronic annotation; inferred from mutant phenotype; inferred from sequence or structural similarity	NM_001081363; ENSMUST00000165663; ENSMUST00000165798; ENSMUST00000165962; ENSMUST00000171929; OTTMUST00000089577; OTTMUST00000089578; OTTMUST00000089579; OTTMUST00000089580; uc007eao.2; uc007eaq.1	not recorded; inferred from direct assay; inferred from sequence or structural similarity; inferred from electronic annotation; inferred from mutant phenotype	NM_001081363; ENSMUST00000165663; ENSMUST00000165798; ENSMUST00000165962; ENSMUST00000171929; OTTMUST00000089577; uc007eao.2; uc007eaq.1	not recorded; inferred from electronic annotation; inferred from physical interaction; inferred from sequence or structural similarity
TC0100003808.mm.1	4.71	0.23	3.75	0.29	1.95	4e-06	4.29	3.4	1.85	Gm20201	predicted gene, 20201	chr1	191398660 - 191403272	-	XR_104624	NonCoding											30	1|1 96.28 cM	100504379	XR_104624; KnowTID_00000638; NONMMUT004364	RefSeq; Luo lincRNA; NONCODE	[retired] PREDICTED: Mus musculus predicted gene, 20201 (Gm20201), misc_RNA.; Non-coding transcript identified by Luo, et al.; Non-coding transcript identified by NONCODE: Linc														1 retired transcript(s) from RefSeq
TC0100003840.mm.1	6.29	0.35	5.69	0.34	1.52	0.023661	6.62	5.9	1.64	Camk1g	calcium/calmodulin-dependent protein kinase I gamma	chr1	193346346 - 193370297	-	NM_144817; ENSMUST00000016323; ENSMUST00000163202; ENSMUST00000165718; ENSMUST00000167700; ENSMUST00000169907; BC021840; OTTMUST00000091732; OTTMUST00000091733; OTTMUST00000091734; OTTMUST00000091735; OTTMUST00000091736; uc007eel.1	Complex	GO:0006468; GO:0008152; GO:0016310	protein phosphorylation; metabolic process; phosphorylation	GO:0005737; GO:0005794; GO:0005886; GO:0005954; GO:0012505; GO:0016020; GO:0043005; GO:0000139	cytoplasm; Golgi apparatus; plasma membrane; calcium- and calmodulin-dependent protein kinase complex; endomembrane system; membrane; neuron projection; Golgi membrane	GO:0000166; GO:0003824; GO:0004672; GO:0004674; GO:0004683; GO:0005516; GO:0005524; GO:0016301; GO:0016740; GO:0016772; GO:0004713	nucleotide binding; catalytic activity; protein kinase activity; protein serine/threonine kinase activity; calmodulin-dependent protein kinase activity; calmodulin binding; ATP binding; kinase activity; transferase activity; transferase activity, transferring phosphorus-containing groups; protein tyrosine kinase activity		ENSMUST00000016323; ENSMUST00000163202; ENSMUST00000169907; OTTMUST00000091732; OTTMUST00000091733; OTTMUST00000091734	IPR000719; IPR001245	Protein kinase domain; Serine-threonine/tyrosine-protein kinase catalytic domain	210	1 H6|1 97.74 cM	215303	NM_144817; ENSMUST00000016323; ENSMUST00000163202; ENSMUST00000165718; ENSMUST00000167700; ENSMUST00000169907; BC021840; OTTMUST00000091732; OTTMUST00000091733; OTTMUST00000091734; OTTMUST00000091735; OTTMUST00000091736; uc007eel.1; NONMMUT004453	RefSeq; ENSEMBL; GenBank; Havana transcript; UCSC Genes; NONCODE	Mus musculus calcium/calmodulin-dependent protein kinase I gamma (Camk1g), mRNA.; ensembl_havana_transcript:known chromosome:GRCm38:1:193346346:193370297:-1 gene:ENSMUSG00000016179 gene_biotype:protein_coding transcript_biotype:protein_coding; havana:novel chromosome:GRCm38:1:193348761:193359778:-1 gene:ENSMUSG00000016179 gene_biotype:protein_coding transcript_biotype:protein_coding; havana:known…	NM_144817; ENSMUST00000016323; ENSMUST00000163202; ENSMUST00000165718; ENSMUST00000167700; ENSMUST00000169907; BC021840; uc007eel.1	Q91VB2; E9Q679; E9QAL1; F6YRI7	NM_144817; ENSMUST00000016323; ENSMUST00000163202; ENSMUST00000165718; ENSMUST00000167700; ENSMUST00000169907; BC021840; uc007eel.1	Mm.40329	brain| embryonic tissue| extraembryonic tissue| eye| heart| inner ear| mammary gland| pituitary gland| spinal cord| thymus| organogenesis| fetus| juvenile| adult	NM_144817; ENSMUST00000016323; ENSMUST00000163202; ENSMUST00000165718; ENSMUST00000167700; ENSMUST00000169907; BC021840; OTTMUST00000091732; OTTMUST00000091733; OTTMUST00000091734; uc007eel.1	inferred from direct assay; not recorded; inferred from electronic annotation	NM_144817; ENSMUST00000016323; ENSMUST00000163202; ENSMUST00000165718; ENSMUST00000167700; ENSMUST00000169907; BC021840; OTTMUST00000091732; OTTMUST00000091733; OTTMUST00000091734; OTTMUST00000091735; uc007eel.1	not recorded; inferred from electronic annotation; inferred from direct assay	NM_144817; ENSMUST00000016323; ENSMUST00000163202; ENSMUST00000165718; ENSMUST00000167700; ENSMUST00000169907; BC021840; OTTMUST00000091732; OTTMUST00000091733; OTTMUST00000091734; OTTMUST00000091735; uc007eel.1	inferred from electronic annotation; inferred from direct assay; not recorded
TC0200000200.mm.1	8.58	0.33	7.92	0.42	1.58	0.0132	7.89	7.05	1.79	Mir297a-3	microRNA 297a-3	chr2	10515820 - 10515921	+	ENSMUST00000103768	NonCoding											30			ENSMUST00000103768	ENSEMBL	ncrna:known chromosome:GRCm38:2:10515820:10515921:1 gene:ENSMUSG00000076956 gene_biotype:miRNA transcript_biotype:miRNA
TC0200000216.mm.1	8.7	0.27	7.94	0.38	1.69	0.000458	8.8	8.04	1.7	Gm13295	predicted gene 13295; novel pseudogene	chr2	11352514 - 11352769	+	ENSMUST00000118572; OTTMUST00000026506	Complex											30			ENSMUST00000118572; OTTMUST00000026506; NONMMUT035736	ENSEMBL; Havana transcript; NONCODE	havana:known chromosome:GRCm38:2:11352514:11352769:1 gene:ENSMUSG00000080905 gene_biotype:pseudogene transcript_biotype:processed_pseudogene; cdna:all chromosome:VEGA56:2:11352514:11352769:1 Gene:OTTMUSG00000011313; Non-coding transcript identified by NONCODE: Linc
TC0200000217.mm.1	6.31	0.23	5.61	0.23	1.63	2.9e-05	6.93	6.18	1.68	Gm13293; Gm13291	predicted gene 13293; putative novel transcript	chr2	11385003 - 11388030	+	ENSMUST00000143527; OTTMUST00000026502	NonCoding											30	2|2 8.59 cM	100503147	ENSMUST00000143527; OTTMUST00000026502; NONMMUT035739	ENSEMBL; Havana transcript; NONCODE	havana:known chromosome:GRCm38:2:11385003:11387064:1 gene:ENSMUSG00000086491 gene_biotype:lincRNA transcript_biotype:lincRNA; cdna:all chromosome:VEGA56:2:11385003:11387064:1 Gene:OTTMUSG00000011309; Non-coding transcript identified by NONCODE: Linc			ENSMUST00000143527	Mm.91961	brain| spinal cord| testis| adult
TC0200000874.mm.1	5.96	0.14	6.83	0.17	-1.83	1.84e-08	5.43	6.67	-2.36	Gm13534	predicted gene 13534; nudix (nucleoside diphosphate linked moiety X)-type motif 15 (Nudt15) pseudogene	chr2	58108060 - 58108572	+	ENSMUST00000121169; OTTMUST00000030009	Pseudogene											30			ENSMUST00000121169; OTTMUST00000030009	ENSEMBL; Havana transcript	ensembl_havana_transcript:known chromosome:GRCm38:2:58108060:58108572:1 gene:ENSMUSG00000053472 gene_biotype:pseudogene transcript_biotype:processed_pseudogene; cdna:all chromosome:VEGA56:2:58108060:58108572:1 Gene:OTTMUSG00000012601
TC0200001466.mm.1	4.73	0.18	5.82	0.59	-2.13	0.000538	4.03	5.23	-2.3	Gm13794; LOC102636569	predicted gene 13794; putative novel transcript; uncharacterized LOC102636569	chr2	95394242 - 95569603	+	ENSMUST00000148637; OTTMUST00000034438; uc008lha.1	NonCoding											60		102636569	ENSMUST00000148637; OTTMUST00000034438; uc008lha.1; NONMMUT038711; NONMMUT038712	ENSEMBL; Havana transcript; UCSC Genes; NONCODE	havana:known chromosome:GRCm38:2:95394242:95397651:1 gene:ENSMUSG00000084906 gene_biotype:lincRNA transcript_biotype:lincRNA; cdna:all chromosome:VEGA56:2:95394242:95397651:1 Gene:OTTMUSG00000014507; Mus musculus adult male testis cDNA, RIKEN full-length enriched library, clone:1700020E12 product:unclassifiable, full insert sequence.; Non-coding transcript identified by NONCODE: Linc			ENSMUST00000148637	Mm.389377	testis| adult
TC0200001502.mm.1	10.69	0.21	8.68	0.74	4.03	4e-06	9.54	8.51	2.04	Gm10801	predicted gene 10801	chr2	98662237 - 98666513	+	ENSMUST00000099684	Complex	GO:0008150	biological_process	GO:0005575	cellular_component	GO:0003674	molecular_function					50			ENSMUST00000099684; NONMMUT038757	ENSEMBL; NONCODE	ensembl:known chromosome:GRCm38:2:98662237:98664083:1 gene:ENSMUSG00000075015 gene_biotype:protein_coding transcript_biotype:protein_coding; Non-coding transcript identified by NONCODE: Linc	ENSMUST00000099684	F7C7Q0				ENSMUST00000099684	no biological data available	ENSMUST00000099684	no biological data available	ENSMUST00000099684	no biological data available
TC0200001516.mm.1	7.14	0.26	5.23	0.31	3.77	2.47e-09	6.45	4.27	4.53	Gm13905	predicted gene 13905; novel transcript	chr2	101872175 - 101883256	+	ENSMUST00000140009; OTTMUST00000035745	NonCoding											30			ENSMUST00000140009; OTTMUST00000035745; NONMMUT038790	ENSEMBL; Havana transcript; NONCODE	havana:known chromosome:GRCm38:2:101872175:101883256:1 gene:ENSMUSG00000087465 gene_biotype:lincRNA transcript_biotype:lincRNA; cdna:all chromosome:VEGA56:2:101872175:101883256:1 Gene:OTTMUSG00000015048; Non-coding transcript identified by NONCODE: Linc			ENSMUST00000140009	Mm.414871	testis
TC0200001808.mm.1	9.39	0.1	10.16	0.18	-1.7	6.3e-08	9.36	10.38	-2.03	Tubgcp4	tubulin, gamma complex associated protein 4	chr2	121170654 - 121198770	+	NM_153387; NR_077245; ENSMUST00000039541; ENSMUST00000110657; ENSMUST00000110658; ENSMUST00000126817; ENSMUST00000130929; ENSMUST00000133773; ENSMUST00000135555; ENSMUST00000138601; ENSMUST00000143305; ENSMUST00000143320; ENSMUST00000144076; ENSMUST00000144123; ENSMUST00000154318; ENSMUST00000154633; BC029106; OTTMUST00000037967; OTTMUST00000037968; OTTMUST00000037969; OTTMUST00000037970; OTTMUST…	Complex	GO:0000226; GO:0008150	microtubule cytoskeleton organization; biological_process	GO:0000922; GO:0005737; GO:0005813; GO:0005815; GO:0005856; GO:0005874	spindle pole; cytoplasm; centrosome; microtubule organizing center; cytoskeleton; microtubule	GO:0003674	molecular_function		ENSMUST00000039541; ENSMUST00000110657; ENSMUST00000110658; OTTMUST00000037967; OTTMUST00000037968; OTTMUST00000037972	IPR007259	Gamma-tubulin complex component protein	358	2 F1|2 60.37 cM	51885	NM_153387; NR_077245; ENSMUST00000039541; ENSMUST00000110657; ENSMUST00000110658; ENSMUST00000126817; ENSMUST00000130929; ENSMUST00000133773; ENSMUST00000135555; ENSMUST00000138601; ENSMUST00000143305; ENSMUST00000143320; ENSMUST00000144076; ENSMUST00000144123; ENSMUST00000154318; ENSMUST00000154633; BC029106; OTTMUST00000037967; OTTMUST00000037968; OTTMUST00000037969; OTTMUST00000037970; OTTMUST…	RefSeq; ENSEMBL; GenBank; Havana transcript; UCSC Genes	Mus musculus tubulin, gamma complex associated protein 4 (Tubgcp4), transcript variant 1, mRNA.; Mus musculus tubulin, gamma complex associated protein 4 (Tubgcp4), transcript variant 2, non-coding RNA.; ensembl_havana_transcript:known chromosome:GRCm38:2:121171215:121198770:1 gene:ENSMUSG00000027263 gene_biotype:protein_coding transcript_biotype:protein_coding; havana:novel chromosome:GRCm38:2:1…	NM_153387; NR_077245; ENSMUST00000039541; ENSMUST00000110657; ENSMUST00000110658; ENSMUST00000126817; ENSMUST00000130929; ENSMUST00000133773; ENSMUST00000135555; ENSMUST00000138601; ENSMUST00000143305; ENSMUST00000143320; ENSMUST00000144076; ENSMUST00000144123; ENSMUST00000154318; ENSMUST00000154633; BC029106; uc008lxu.1; uc008lxv.1; uc008lxw.1; uc008lxx.1; uc008lxy.1; uc008lxz.1; uc008lya.1; uc0…	Q9D4F8; Q3TSV8; Q3U6E9; Q543T6; Q8BKL6; Q8BYN2; Q8BWR3	NM_153387; NR_077245; ENSMUST00000039541; ENSMUST00000110657; ENSMUST00000110658; ENSMUST00000126817; ENSMUST00000130929; ENSMUST00000133773; ENSMUST00000135555; ENSMUST00000138601; ENSMUST00000143305; ENSMUST00000143320; ENSMUST00000144076; ENSMUST00000144123; ENSMUST00000154318; ENSMUST00000154633; BC029106; uc008lxu.1; uc008lxv.1; uc008lxw.1; uc008lxx.1; uc008lxy.1; uc008lxz.1; uc008lya.1; uc0…	Mm.383499	bladder| blood| bone| bone marrow| brain| connective tissue| dorsal root ganglion| embryonic tissue| extraembryonic tissue| eye| heart| inner ear| joint| kidney| liver| lung| lymph node| mammary gland| ovary| pancreas| pituitary gland| prostate| skin| spinal cord| spleen| stomach| testis| thymus| vagina| cleavage| blastocyst| gastrula| organogenesis| fetus| neonate| juvenile| adult	NM_153387; NR_077245; ENSMUST00000039541; ENSMUST00000110657; ENSMUST00000110658; ENSMUST00000126817; ENSMUST00000130929; ENSMUST00000133773; ENSMUST00000135555; ENSMUST00000138601; ENSMUST00000143305; ENSMUST00000143320; ENSMUST00000144076; ENSMUST00000144123; ENSMUST00000154318; ENSMUST00000154633; BC029106; OTTMUST00000037967; OTTMUST00000037968; OTTMUST00000037972; uc008lxu.1; uc008lxv.1; uc0…	inferred from electronic annotation; no biological data available	NM_153387; NR_077245; ENSMUST00000039541; ENSMUST00000110657; ENSMUST00000110658; ENSMUST00000126817; ENSMUST00000130929; ENSMUST00000133773; ENSMUST00000135555; ENSMUST00000138601; ENSMUST00000143305; ENSMUST00000143320; ENSMUST00000144076; ENSMUST00000144123; ENSMUST00000154318; ENSMUST00000154633; BC029106; OTTMUST00000037967; OTTMUST00000037968; OTTMUST00000037972; uc008lxu.1; uc008lxv.1; uc0…	inferred from electronic annotation; not recorded	NM_153387; NR_077245; ENSMUST00000039541; ENSMUST00000110657; ENSMUST00000110658; ENSMUST00000126817; ENSMUST00000130929; ENSMUST00000133773; ENSMUST00000135555; ENSMUST00000138601; ENSMUST00000143305; ENSMUST00000143320; ENSMUST00000144076; ENSMUST00000144123; ENSMUST00000154318; ENSMUST00000154633; BC029106; OTTMUST00000037967; OTTMUST00000037968; OTTMUST00000037972; uc008lxu.1; uc008lxv.1; uc0…	no biological data available
TC0200001818.mm.1	5.9	0.09	7.13	0.39	-2.34	1e-06	5.97	6.89	-1.9	Gm14018	predicted gene 14018; WD repeat domain 76 (Wdr76) pseudogene	chr2	121485432 - 121491512	+	ENSMUST00000119042; OTTMUST00000036458	Complex											40			ENSMUST00000119042; OTTMUST00000036458; NONMMUT039501	ENSEMBL; Havana transcript; NONCODE	havana:known chromosome:GRCm38:2:121485432:121491512:1 gene:ENSMUSG00000084407 gene_biotype:pseudogene transcript_biotype:unprocessed_pseudogene; cdna:all chromosome:VEGA56:2:121485432:121491512:1 Gene:OTTMUSG00000015378; Non-coding transcript identified by NONCODE: Linc
TC0200002081.mm.1	8.61	0.1	7.76	1.16	1.81	0.011002	7.76	6.49	2.41	Gm14064	predicted gene 14064; novel transcript	chr2	137663421 - 137829244	+	ENSMUST00000134833; OTTMUST00000037005	NonCoding											70			ENSMUST00000134833; OTTMUST00000037005; NONMMUT040124; NONMMUT040125	ENSEMBL; Havana transcript; NONCODE	havana:known chromosome:GRCm38:2:137663435:137829244:1 gene:ENSMUSG00000085640 gene_biotype:lincRNA transcript_biotype:lincRNA; cdna:all chromosome:VEGA56:2:137663435:137829244:1 Gene:OTTMUSG00000015575; Non-coding transcript identified by NONCODE: Linc			ENSMUST00000134833	Mm.414799	testis
TC0200002247.mm.1	4.5	0.12	5.89	1.63	-2.63	0.027067	4.44	5.92	-2.79	Gm14149	predicted gene 14149; novel transcript	chr2	151205195 - 151231614	+	XM_003084513; ENSMUST00000123048; ENSMUST00000170215; OTTMUST00000037584	NonCoding	GO:0006468	protein phosphorylation			GO:0004672; GO:0005524; GO:0016772	protein kinase activity; ATP binding; transferase activity, transferring phosphorus-containing groups					60		100038513	XM_003084513; ENSMUST00000123048; ENSMUST00000170215; OTTMUST00000037584; NONMMUT040449	RefSeq; ENSEMBL; Havana transcript; NONCODE	[retired] PREDICTED: Mus musculus predicted gene 14149 (Gm14149), mRNA.; havana:known chromosome:GRCm38:2:151205195:151231614:1 gene:ENSMUSG00000067352 gene_biotype:lincRNA transcript_biotype:lincRNA; ensembl:known chromosome:GRCm38:2:151224371:151230989:1 gene:ENSMUSG00000067352 gene_biotype:lincRNA transcript_biotype:lincRNA; cdna:all chromosome:VEGA56:2:151205195:151231614:1 Gene:OTTMUSG000000…	ENSMUST00000123048; ENSMUST00000170215	Q3ULR8	ENSMUST00000123048; ENSMUST00000170215	Mm.370388	fertilized ovum| zygote	ENSMUST00000123048; ENSMUST00000170215	inferred from electronic annotation			ENSMUST00000123048; ENSMUST00000170215	inferred from electronic annotation			1 retired transcript(s) from RefSeq
TC0200002331.mm.1	9.11	0.23	6.59	2.23	5.71	0.003724	8.95	5.54	10.63	Bpifa6	BPI fold containing family A, member 6; novel transcript	chr2	153974945 - 154000495	+	NM_001080811; ENSMUST00000109753; BC082608; OTTMUST00000040949; uc008nir.1	Coding	GO:0008150	biological_process	GO:0005575	cellular_component	GO:0003674; GO:0008289	molecular_function; lipid binding					110	2 H1|2	545477	NM_001080811; ENSMUST00000109753; BC082608; OTTMUST00000040949; uc008nir.1	RefSeq; ENSEMBL; GenBank; Havana transcript; UCSC Genes	Mus musculus BPI fold containing family A, member 6 (Bpifa6), mRNA.; ensembl_havana_transcript:known chromosome:GRCm38:2:153974945:154000495:1 gene:ENSMUSG00000078998 gene_biotype:protein_coding transcript_biotype:protein_coding; Mus musculus predicted gene, EG545477, mRNA (cDNA clone MGC:105160 IMAGE:30666493), complete cds.; cdna:all chromosome:VEGA56:2:153974945:154000495:1 Gene:OTTMUSG0000001…	NM_001080811; ENSMUST00000109753; BC082608; uc008nir.1	Q0VGU8	NM_001080811; ENSMUST00000109753; BC082608; uc008nir.1	Mm.379973	eye| testis| tongue| adult	NM_001080811; ENSMUST00000109753; BC082608; OTTMUST00000040949; uc008nir.1	no biological data available	NM_001080811; ENSMUST00000109753; BC082608; OTTMUST00000040949; uc008nir.1	no biological data available	NM_001080811; ENSMUST00000109753; BC082608; OTTMUST00000040949; uc008nir.1	no biological data available; inferred from electronic annotation
TC0200002357.mm.1	9.48	0.66	10.93	0.6	-2.73	0.000268	9.1	11.56	-5.49	Gm14226	predicted gene 14226; novel protein similar to the melanoma antigen family	chr2	155018266 - 155027104	+	ENSMUST00000130870; OTTMUST00000038107	Coding	GO:0008150; GO:0019058	biological_process; viral life cycle	GO:0005575; GO:0019028	cellular_component; viral capsid	GO:0003674; GO:0005198	molecular_function; structural molecule activity		ENSMUST00000130870; OTTMUST00000038107	IPR018154	TLV/ENV coat polyprotein	30			ENSMUST00000130870; OTTMUST00000038107	ENSEMBL; Havana transcript	havana:putative chromosome:GRCm38:2:155018266:155027104:1 gene:ENSMUSG00000084897 gene_biotype:protein_coding transcript_biotype:protein_coding; cdna:all chromosome:VEGA56:2:155018266:155027104:1 Gene:OTTMUSG00000016002	ENSMUST00000130870	Q3TZL0	ENSMUST00000130870	Mm.367976; Mm.427860; Mm.428266; Mm.440911; Mm.463650	adult; embryonic tissue| organogenesis; embryonic tissue| eye| kidney| ovary| testis| organogenesis| fetus| neonate| adult; pancreas| fetus	ENSMUST00000130870; OTTMUST00000038107	no biological data available; inferred from electronic annotation	ENSMUST00000130870; OTTMUST00000038107	no biological data available; inferred from electronic annotation	ENSMUST00000130870; OTTMUST00000038107	no biological data available; inferred from electronic annotation
TC0200002434.mm.1	8.53	0.36	7.89	0.39	1.56	0.002885	5.69	4.79	1.86	Gm24379	predicted gene, 24379	chr2	158487602 - 158487687	+	ENSMUST00000122695	NonCoding											30			ENSMUST00000122695	ENSEMBL	ncrna:known chromosome:GRCm38:2:158487602:158487687:1 gene:ENSMUSG00000084644 gene_biotype:misc_RNA transcript_biotype:misc_RNA
TC0200002446.mm.1	7	0.21	5.65	0.27	2.54	3.07e-08	6.04	4.73	2.48	4933416E03Rik; Gm14220	RIKEN cDNA 4933416E03 gene; predicted gene 14220; ribosomal protein L29 (Rpl29) pseudogene; novel transcript	chr2	159947341 - 159981289	+	NR_040498; ENSMUST00000118114; ENSMUST00000133091; OTTMUST00000038085; OTTMUST00000038091; uc029uhv.1	Complex											90	2|2	71081	NR_040498; ENSMUST00000118114; ENSMUST00000133091; OTTMUST00000038085; OTTMUST00000038091; uc029uhv.1; NONMMUT040911; NONMMUT040912	RefSeq; ENSEMBL; Havana transcript; UCSC Genes; NONCODE	Mus musculus RIKEN cDNA 4933416E03 gene (4933416E03Rik), long non-coding RNA.; havana:known chromosome:GRCm38:2:159978274:159978722:1 gene:ENSMUSG00000083329 gene_biotype:pseudogene transcript_biotype:transcribed_processed_pseudogene; havana:known chromosome:GRCm38:2:159947341:159981288:1 gene:ENSMUSG00000085198 gene_biotype:processed_transcript transcript_biotype:processed_transcript; cdna:all c…			NR_040498; ENSMUST00000133091; uc029uhv.1	Mm.383491	embryonic tissue| testis| cleavage| adult
TC0200002616.mm.1	13.3	0.11	12.35	0.52	1.94	0.000664	14.59	13.78	1.76	1700017J07Rik	RIKEN cDNA 1700017J07 gene; novel transcript	chr2	168978135 - 168978906	+	NR_040326; ENSMUST00000140241; OTTMUST00000038499; uc008obn.2	NonCoding											30	2|2	75508	NR_040326; ENSMUST00000140241; OTTMUST00000038499; uc008obn.2; NONMMUT041371; NONMMUT041372	RefSeq; ENSEMBL; Havana transcript; UCSC Genes; NONCODE	Mus musculus RIKEN cDNA 1700017J07 gene (1700017J07Rik), long non-coding RNA.; havana:known chromosome:GRCm38:2:168978268:168978906:1 gene:ENSMUSG00000086348 gene_biotype:lincRNA transcript_biotype:lincRNA; cdna:all chromosome:VEGA56:2:168978268:168978906:1 Gene:OTTMUSG00000016112; Non-coding transcript identified by NONCODE: Linc			NR_040326; ENSMUST00000140241; uc008obn.2	Mm.271256	testis| adult
TC0200002689.mm.1	14.25	0.15	13.5	0.4	1.68	0.000133	13.37	12.41	1.94	1700021F07Rik	RIKEN cDNA 1700021F07 gene; orthologue of H. sapiens chromosome 20 open reading frame 85 (C20orf85)	chr2	173522586 - 173528502	+	NM_028158; ENSMUST00000029023; BC050790; OTTMUST00000038937; uc008odt.2	Coding	GO:0008150	biological_process	GO:0005575	cellular_component	GO:0003674	molecular_function					40	2 H4|2	72221	NM_028158; ENSMUST00000029023; BC050790; OTTMUST00000038937; uc008odt.2	RefSeq; ENSEMBL; GenBank; Havana transcript; UCSC Genes	Mus musculus RIKEN cDNA 1700021F07 gene (1700021F07Rik), mRNA.; ensembl_havana_transcript:known chromosome:GRCm38:2:173522586:173528501:1 gene:ENSMUSG00000027518 gene_biotype:protein_coding transcript_biotype:protein_coding; Mus musculus RIKEN cDNA 1700021F07 gene, mRNA (cDNA clone MGC:58673 IMAGE:6741974), complete cds.; cdna:all chromosome:VEGA56:2:173522586:173528501:1 Gene:OTTMUSG00000016241	NM_028158; ENSMUST00000029023; BC050790; uc008odt.2	Q9DA42	NM_028158; ENSMUST00000029023; BC050790; uc008odt.2	Mm.46132	testis| adult	NM_028158; ENSMUST00000029023; BC050790; OTTMUST00000038937; uc008odt.2	no biological data available	NM_028158; ENSMUST00000029023; BC050790; OTTMUST00000038937; uc008odt.2	no biological data available	NM_028158; ENSMUST00000029023; BC050790; OTTMUST00000038937; uc008odt.2	no biological data available
TC0200002771.mm.1	7.34	0.19	8.45	0.45	-2.15	1.7e-05	7.68	8.78	-2.14	4930591A17Rik	RIKEN cDNA 4930591A17 gene; novel protein (4930591A17Rik)	chr2	179414936 - 179416882	+	NM_026596; ENSMUST00000041998; OTTMUST00000038858; uc029uje.1	Complex	GO:0008150	biological_process	GO:0005575	cellular_component	GO:0003674	molecular_function					30	2 H4|2	68175	NM_026596; ENSMUST00000041998; OTTMUST00000038858; uc029uje.1	RefSeq; ENSEMBL; Havana transcript; UCSC Genes	Mus musculus RIKEN cDNA 4930591A17 gene (4930591A17Rik), mRNA.; ensembl_havana_transcript:known chromosome:GRCm38:2:179414936:179416882:1 gene:ENSMUSG00000039138 gene_biotype:lincRNA transcript_biotype:lincRNA; cdna:all chromosome:VEGA56:2:179414936:179416882:1 Gene:OTTMUSG00000016215	NM_026596; ENSMUST00000041998; uc029uje.1	Q9CQH6	NM_026596; ENSMUST00000041998; uc029uje.1	Mm.158187	embryonic tissue| testis| adult	NM_026596; ENSMUST00000041998; uc029uje.1	no biological data available	NM_026596; ENSMUST00000041998; uc029uje.1	no biological data available	NM_026596; ENSMUST00000041998; uc029uje.1	no biological data available
TC0200003419.mm.1	8.36	0.3	7.4	0.28	1.94	2.8e-05	7.93	7.2	1.66	Gm13584	predicted gene 13584; novel transcript, antisense to Lhx2	chr2	38359580 - 38363980	-	ENSMUST00000137134; OTTMUST00000030835	NonCoding											40			ENSMUST00000137134; OTTMUST00000030835; NONMMUT036976; NONMMUT036977	ENSEMBL; Havana transcript; NONCODE	havana:known chromosome:GRCm38:2:38359580:38363980:-1 gene:ENSMUSG00000087539 gene_biotype:antisense transcript_biotype:antisense; cdna:all chromosome:VEGA56:2:38359580:38363980:-1 Gene:OTTMUSG00000012857; Non-coding transcript identified by NONCODE: Antisense
TC0200003548.mm.1	12.66	0.07	11.05	0.66	3.04	0.000161	12.53	11.6	1.92	Gm13502	predicted gene 13502; isopentenyl-diphosphate delta isomerase (Idi1) pseudogene	chr2	53696121 - 53696804	-	ENSMUST00000121574; ENSMUST00000179423; OTTMUST00000029593	Pseudogene											30			ENSMUST00000121574; ENSMUST00000179423; OTTMUST00000029593	ENSEMBL; Havana transcript	havana:known chromosome:GRCm38:2:53696121:53696804:-1 gene:ENSMUSG00000083287 gene_biotype:pseudogene transcript_biotype:processed_pseudogene; [retired] cdna:pseudogene chromosome:GRCm38:2:53696124:53696804:-1 gene:ENSMUSG00000083287 gene_biotype:pseudogene transcript_biotype:processed_pseudogene; cdna:all chromosome:VEGA56:2:53696121:53696804:-1 Gene:OTTMUSG00000012445														1 retired transcript(s) from ENSEMBL
TC0200003834.mm.1	8.38	0.16	9.62	0.88	-2.36	0.000324	8.57	9.63	-2.09	Frzb	frizzled-related protein	chr2	80411967 - 80447625	-	NM_011356; ENSMUST00000028389; ENSMUST00000142459; BC016884; OTTMUST00000032322; OTTMUST00000032323; uc008khl.1	Complex	GO:0001944; GO:0006357; GO:0007165; GO:0007275; GO:0007420; GO:0008285; GO:0008406; GO:0010721; GO:0016055; GO:0030154; GO:0030178; GO:0030308; GO:0042472; GO:0043065; GO:0045600; GO:0060029; GO:0060056; GO:0061037; GO:0070367; GO:0090090; GO:0090103; GO:0014033; GO:0061053	vasculature development; regulation of transcription from RNA polymerase II promoter; signal transduction; multicellular organismal development; brain development; negative regulation of cell proliferation; gonad development; negative regulation of cell development; Wnt signaling pathway; cell differentiation; negative regulation of Wnt signaling pathway; negative regulation of cell growth; inner…	GO:0005576; GO:0005615; GO:0005737	extracellular region; extracellular space; cytoplasm	GO:0005515; GO:0017147; GO:0030165; GO:0042813	protein binding; Wnt-protein binding; PDZ domain binding; Wnt-activated receptor activity		ENSMUST00000028389; OTTMUST00000032322	IPR018933; IPR020067	Netrin module, non-TIMP type; Frizzled domain	100	2 C3|2 48.13 cM	20378	NM_011356; ENSMUST00000028389; ENSMUST00000142459; BC016884; OTTMUST00000032322; OTTMUST00000032323; uc008khl.1	RefSeq; ENSEMBL; GenBank; Havana transcript; UCSC Genes	Mus musculus frizzled-related protein (Frzb), mRNA.; ensembl_havana_transcript:known chromosome:GRCm38:2:80411970:80447625:-1 gene:ENSMUSG00000027004 gene_biotype:protein_coding transcript_biotype:protein_coding; havana:known chromosome:GRCm38:2:80413114:80438630:-1 gene:ENSMUSG00000027004 gene_biotype:protein_coding transcript_biotype:processed_transcript; Mus musculus frizzled-related protein, …	NM_011356; ENSMUST00000028389; ENSMUST00000142459; BC016884; uc008khl.1	P97401	NM_011356; ENSMUST00000028389; ENSMUST00000142459; BC016884; uc008khl.1	Mm.427436; Mm.472073	brain| dorsal root ganglion| embryonic tissue| eye| heart| inner ear| intestine| kidney| lung| mammary gland| oviduct| pancreas| skin| spinal cord| spleen| stomach| testis| morula| egg cylinder| gastrula| organogenesis| fetus| neonate| juvenile| adult; brain| adult	NM_011356; ENSMUST00000028389; ENSMUST00000142459; BC016884; OTTMUST00000032322; uc008khl.1	not recorded; inferred from electronic annotation; inferred from direct assay; inferred from genetic interaction; inferred from expression pattern	NM_011356; ENSMUST00000028389; ENSMUST00000142459; BC016884; OTTMUST00000032322; uc008khl.1	non-traceable author statement; not recorded; inferred from electronic annotation	NM_011356; ENSMUST00000028389; ENSMUST00000142459; BC016884; OTTMUST00000032322; uc008khl.1	inferred from physical interaction; inferred from direct assay; not recorded
TC0200004196.mm.1	17.47	0.15	15.39	0.7	4.24	8.84e-07	14.98	14.25	1.66	Gm10800	predicted gene 10800	chr2	98666547 - 98667301	-	ENSMUST00000099683	Coding	GO:0008150	biological_process	GO:0005575	cellular_component	GO:0003674	molecular_function					30			ENSMUST00000099683	ENSEMBL	ensembl:known chromosome:GRCm38:2:98666547:98667301:-1 gene:ENSMUSG00000075014 gene_biotype:protein_coding transcript_biotype:protein_coding	ENSMUST00000099683	D3Z496				ENSMUST00000099683	no biological data available	ENSMUST00000099683	no biological data available	ENSMUST00000099683	no biological data available
TC0200004235.mm.1	8.21	0.11	7.6	0.25	1.52	1.5e-05	7.3	6.65	1.57	4931422A03Rik	RIKEN cDNA 4931422A03 gene; novel protein (4931422A03Rik)	chr2	103966943 - 104028554	-	XR_104697; ENSMUST00000056170; ENSMUST00000123966; ENSMUST00000138867; OTTMUST00000035431; OTTMUST00000035432; OTTMUST00000086764; uc008ljh.1	Complex	GO:0008150	biological_process	GO:0005575	cellular_component	GO:0003674	molecular_function					104	2 E2|2	70986	XR_104697; ENSMUST00000056170; ENSMUST00000123966; ENSMUST00000138867; OTTMUST00000035431; OTTMUST00000035432; OTTMUST00000086764; uc008ljh.1; NONMMUT038885; NONMMUT038886	RefSeq; ENSEMBL; Havana transcript; UCSC Genes; NONCODE	[retired] PREDICTED: Mus musculus RIKEN cDNA 4931422A03 gene (4931422A03Rik), misc_RNA.; ensembl_havana_transcript:putative chromosome:GRCm38:2:103992495:104028308:-1 gene:ENSMUSG00000046085 gene_biotype:protein_coding transcript_biotype:protein_coding; havana:known chromosome:GRCm38:2:103966943:104027793:-1 gene:ENSMUSG00000046085 gene_biotype:protein_coding transcript_biotype:processed_transcri…	ENSMUST00000056170; ENSMUST00000123966; ENSMUST00000138867; uc008ljh.1	A2BHN9; Q8C617	ENSMUST00000056170; ENSMUST00000123966; ENSMUST00000138867; uc008ljh.1	Mm.460738; Mm.373092	bone marrow| brain| embryonic tissue| testis| tongue| morula| fetus| adult	ENSMUST00000056170; ENSMUST00000123966; ENSMUST00000138867; OTTMUST00000035431; uc008ljh.1	no biological data available	ENSMUST00000056170; ENSMUST00000123966; ENSMUST00000138867; OTTMUST00000035431; uc008ljh.1	no biological data available	ENSMUST00000056170; ENSMUST00000123966; ENSMUST00000138867; OTTMUST00000035431; uc008ljh.1	no biological data available			1 retired transcript(s) from RefSeq
TC0200004249.mm.1	4.4	0.06	5.21	0.13	-1.76	2.23e-10	3.72	4.51	-1.74	Depdc7	DEP domain containing 7	chr2	104721784 - 104742878	-	NM_144804; ENSMUST00000028595; ENSMUST00000144133; BC013499; OTTMUST00000035524; OTTMUST00000035526; uc008lke.1	Complex	GO:0035556; GO:0008150	intracellular signal transduction; biological_process	GO:0005575	cellular_component	GO:0003674	molecular_function		ENSMUST00000028595; OTTMUST00000035524	IPR000591	DEP domain	110	2 E2|2	211896	NM_144804; ENSMUST00000028595; ENSMUST00000144133; BC013499; OTTMUST00000035524; OTTMUST00000035526; uc008lke.1; NONMMUT038930	RefSeq; ENSEMBL; GenBank; Havana transcript; UCSC Genes; NONCODE	Mus musculus DEP domain containing 7 (Depdc7), mRNA.; ensembl_havana_transcript:known chromosome:GRCm38:2:104721784:104742878:-1 gene:ENSMUSG00000027173 gene_biotype:protein_coding transcript_biotype:protein_coding; havana:known chromosome:GRCm38:2:104722581:104723155:-1 gene:ENSMUSG00000027173 gene_biotype:protein_coding transcript_biotype:retained_intron; Mus musculus DEP domain containing 7, m…	NM_144804; ENSMUST00000028595; ENSMUST00000144133; BC013499; uc008lke.1	Q91WS7	NM_144804; ENSMUST00000028595; ENSMUST00000144133; BC013499; uc008lke.1	Mm.288805	bladder| bone marrow| connective tissue| embryonic tissue| epididymis| extraembryonic tissue| fertilized ovum| inner ear| kidney| liver| lung| mammary gland| muscle| ovary| skin| stomach| uterus| vesicular gland|oocyte| unfertilized ovum| zygote| cleavage| morula| blastocyst| fetus| adult	NM_144804; ENSMUST00000028595; ENSMUST00000144133; BC013499; OTTMUST00000035524; uc008lke.1	inferred from electronic annotation; no biological data available	NM_144804; ENSMUST00000028595; ENSMUST00000144133; BC013499; OTTMUST00000035524; uc008lke.1	no biological data available	NM_144804; ENSMUST00000028595; ENSMUST00000144133; BC013499; OTTMUST00000035524; uc008lke.1	no biological data available
TC0200004378.mm.1	10.26	0.24	9.03	1.69	2.33	0.010094	10.54	9.92	1.54	4930528P14Rik	RIKEN cDNA 4930528P14 gene; novel transcript (4930528P14Rik)	chr2	115329264 - 115344292	-	NR_040516; ENSMUST00000152815; OTTMUST00000036039; uc008lqo.2	NonCoding											40	2|2	78193	NR_040516; ENSMUST00000152815; OTTMUST00000036039; uc008lqo.2; NONMMUT039187; NONMMUT039188	RefSeq; ENSEMBL; Havana transcript; UCSC Genes; NONCODE	Mus musculus RIKEN cDNA 4930528P14 gene (4930528P14Rik), long non-coding RNA.; havana:known chromosome:GRCm38:2:115329264:115344280:-1 gene:ENSMUSG00000087309 gene_biotype:lincRNA transcript_biotype:lincRNA; cdna:all chromosome:VEGA56:2:115329264:115344280:-1 Gene:OTTMUSG00000015211; Non-coding transcript identified by NONCODE: Linc			NR_040516; ENSMUST00000152815; uc008lqo.2	Mm.189508	testis| adult
TC0200004572.mm.1	6.87	0.18	4.5	1.11	5.18	0.000113	6.89	4	7.45	Gm14012	predicted gene 14012; novel transcript	chr2	128237481 - 128239643	-	ENSMUST00000136025; OTTMUST00000036412	NonCoding											50			ENSMUST00000136025; OTTMUST00000036412; NONMMUT039728	ENSEMBL; Havana transcript; NONCODE	havana:known chromosome:GRCm38:2:128237693:128239643:-1 gene:ENSMUSG00000086879 gene_biotype:lincRNA transcript_biotype:lincRNA; cdna:all chromosome:VEGA56:2:128237693:128239643:-1 Gene:OTTMUSG00000015363; Non-coding transcript identified by NONCODE: Linc			ENSMUST00000136025	Mm.416880	testis| adult
TC0200004683.mm.1	4.7	0.09	5.42	0.67	-1.65	0.004746	4.56	5.3	-1.67	Lrrn4	leucine rich repeat neuronal 4	chr2	132865648 - 132880891	-	NM_177303; ENSMUST00000049787; OTTMUST00000037192; uc008mnn.1	Complex	GO:0007616; GO:0008542	long-term memory; visual learning	GO:0005887; GO:0016020; GO:0016021	integral component of plasma membrane; membrane; integral component of membrane	GO:0003674; GO:0005515	molecular_function; protein binding		ENSMUST00000049787; OTTMUST00000037192	IPR001611; IPR003961	Leucine-rich repeat; Fibronectin, type III	115	2 F2|2	320974	NM_177303; ENSMUST00000049787; OTTMUST00000037192; uc008mnn.1; BC166014; NONMMUT040035; NONMMUT040036	RefSeq; ENSEMBL; Havana transcript; UCSC Genes; GenBank; NONCODE	Mus musculus leucine rich repeat neuronal 4 (Lrrn4), mRNA.; ensembl_havana_transcript:known chromosome:GRCm38:2:132868305:132880891:-1 gene:ENSMUSG00000043110 gene_biotype:protein_coding transcript_biotype:protein_coding; cdna:all chromosome:VEGA56:2:132868305:132880891:-1 Gene:OTTMUSG00000015655; [retired] Synthetic construct clone IMAGE:100066314, MGC:195451 leucine rich repeat neuronal 4 (Lrrn…	NM_177303; ENSMUST00000049787; uc008mnn.1	P59383; Q6EI14	NM_177303; ENSMUST00000049787; uc008mnn.1	Mm.386903	embryonic tissue| extraembryonic tissue| pancreas| spinal cord| stomach| thymus| cleavage| morula| blastocyst| gastrula| fetus| adult	NM_177303; ENSMUST00000049787; OTTMUST00000037192; uc008mnn.1	inferred from mutant phenotype	NM_177303; ENSMUST00000049787; OTTMUST00000037192; uc008mnn.1	inferred from direct assay; inferred from electronic annotation	NM_177303; ENSMUST00000049787; OTTMUST00000037192; uc008mnn.1	no biological data available; inferred from electronic annotation			1 retired transcript(s) from GenBank
TC0200004845.mm.1	9.67	0.39	8.76	0.32	1.88	8e-05	8.26	7.3	1.94	Gm14136	predicted gene 14136; putative novel transcript	chr2	150704536 - 150706876	-	ENSMUST00000147128; OTTMUST00000037426	NonCoding											30			ENSMUST00000147128; OTTMUST00000037426; NONMMUT040418	ENSEMBL; Havana transcript; NONCODE	havana:known chromosome:GRCm38:2:150704536:150706876:-1 gene:ENSMUSG00000086563 gene_biotype:lincRNA transcript_biotype:lincRNA; cdna:all chromosome:VEGA56:2:150704536:150706876:-1 Gene:OTTMUSG00000015758; Non-coding transcript identified by NONCODE: Linc
TC0200004909.mm.1	10.8	0.25	8.71	1.65	4.24	0.000752	12.39	10.31	4.23	1700030C14Rik	RIKEN cDNA 1700030C14 gene; novel transcript	chr2	152652883 - 152654330	-	ENSMUST00000139912; OTTMUST00000037596; uc008nfy.1	NonCoding											30	2|2	75662	ENSMUST00000139912; OTTMUST00000037596; uc008nfy.1; NONMMUT040537; NONMMUT040538	ENSEMBL; Havana transcript; UCSC Genes; NONCODE	havana:known chromosome:GRCm38:2:152652883:152654330:-1 gene:ENSMUSG00000087148 gene_biotype:antisense transcript_biotype:antisense; cdna:all chromosome:VEGA56:2:152652883:152654330:-1 Gene:OTTMUSG00000015812; Mus musculus adult male testis cDNA, RIKEN full-length enriched library, clone:1700030C14 product:unclassifiable, full insert sequence.; Non-coding transcript identified by NONCODE: Linc			ENSMUST00000139912	Mm.396205	testis| adult
TC0200004953.mm.1	8.12	0.67	9.05	0.6	-1.91	0.038667	7.6	8.25	-1.57	Ahcy	S-adenosylhomocysteine hydrolase	chr2	155059310 - 155074497	-	NM_016661; ENSMUST00000054607; ENSMUST00000137242; ENSMUST00000146367; BC015304; BC086781; BC108367; OTTMUST00000038111; OTTMUST00000038112; OTTMUST00000038113; uc008nka.2	Complex	GO:0002439; GO:0007584; GO:0019510; GO:0042745; GO:0071268; GO:0006730; GO:0055114; GO:0008652	chronic inflammatory response to antigenic stimulus; response to nutrient; S-adenosylhomocysteine catabolic process; circadian sleep/wake cycle; homocysteine biosynthetic process; one-carbon metabolic process; oxidation-reduction process; cellular amino acid biosynthetic process	GO:0005634; GO:0005737; GO:0005829; GO:0043005; GO:0070062; GO:0042470	nucleus; cytoplasm; cytosol; neuron projection; extracellular vesicular exosome; melanosome	GO:0004013; GO:0005507; GO:0030554; GO:0042802; GO:0043621; GO:0051287; GO:0005515; GO:0016787; GO:0004455; GO:0016616; GO:0048037	adenosylhomocysteinase activity; copper ion binding; adenyl nucleotide binding; identical protein binding; protein self-association; NAD binding; protein binding; hydrolase activity; ketol-acid reductoisomerase activity; oxidoreductase activity, acting on the CH-OH group of donors, NAD or NADP as acceptor; cofactor binding		ENSMUST00000054607; ENSMUST00000137242; OTTMUST00000038111; OTTMUST00000038113	IPR000043; IPR006140; IPR013116; IPR015878	Adenosylhomocysteinase; D-isomer specific 2-hydroxyacid dehydrogenase, NAD-binding domain; Acetohydroxy acid isomeroreductase, catalytic; S-adenosyl-L-homocysteine hydrolase, NAD binding domain	153	2 H1|2 76.94 cM	269378	NM_016661; ENSMUST00000054607; ENSMUST00000137242; ENSMUST00000146367; BC015304; BC086781; BC108367; OTTMUST00000038111; OTTMUST00000038112; OTTMUST00000038113; uc008nka.2	RefSeq; ENSEMBL; GenBank; Havana transcript; UCSC Genes	Mus musculus S-adenosylhomocysteine hydrolase (Ahcy), mRNA.; ensembl_havana_transcript:known chromosome:GRCm38:2:155059310:155074497:-1 gene:ENSMUSG00000027597 gene_biotype:protein_coding transcript_biotype:protein_coding; havana:putative chromosome:GRCm38:2:155065660:155074447:-1 gene:ENSMUSG00000027597 gene_biotype:protein_coding transcript_biotype:protein_coding; havana:known chromosome:GRCm38…	NM_016661; ENSMUST00000054607; ENSMUST00000137242; ENSMUST00000146367; BC015304; BC086781; BC108367; uc008nka.2	P50247; A2ALT5; Q3TF14; Q3U4D1; Q3U5U5; Q5M9P0; Q8BPI7	NM_016661; ENSMUST00000054607; ENSMUST00000137242; ENSMUST00000146367; BC015304; BC086781; BC108367; uc008nka.2	Mm.330692; Mm.371964; Mm.350950	bladder| blood| bone| bone marrow| brain| connective tissue| embryonic tissue| epididymis| extraembryonic tissue| eye| heart| inner ear| intestine| kidney| liver| lung| mammary gland| muscle| ovary| pancreas| pituitary gland| prostate| salivary gland| skin| spleen| stomach| testis| thymus| uterus|oocyte| blastocyst| gastrula| organogenesis| fetus| neonate| juvenile| adult; bone| bone marrow| brai…	NM_016661; ENSMUST00000054607; ENSMUST00000137242; ENSMUST00000146367; BC015304; BC086781; BC108367; OTTMUST00000038111; OTTMUST00000038113; uc008nka.2	not recorded; inferred from direct assay; inferred from electronic annotation	NM_016661; ENSMUST00000054607; ENSMUST00000137242; ENSMUST00000146367; BC015304; BC086781; BC108367; OTTMUST00000038111; uc008nka.2	not recorded; inferred from direct assay; inferred from electronic annotation	NM_016661; ENSMUST00000054607; ENSMUST00000137242; ENSMUST00000146367; BC015304; BC086781; BC108367; OTTMUST00000038111; OTTMUST00000038113; uc008nka.2	inferred from direct assay; not recorded; inferred from physical interaction; inferred from electronic annotation
TC0300000621.mm.1	12.57	0.09	11.71	0.31	1.82	3e-06	12.39	11.43	1.94	Gm17359	predicted gene, 17359	chr3	79345376 - 79464129	+	NM_001142953; ENSMUST00000164216; uc012cqo.1	Coding											50	3|3	100233207	NM_001142953; ENSMUST00000164216; uc012cqo.1	RefSeq; ENSEMBL; UCSC Genes	Mus musculus predicted gene, 17359 (Gm17359), mRNA.; ensembl:known chromosome:GRCm38:3:79345376:79464129:1 gene:ENSMUSG00000091685 gene_biotype:protein_coding transcript_biotype:protein_coding	NM_001142953; ENSMUST00000164216; uc012cqo.1	E9QAV2	NM_001142953; ENSMUST00000164216; uc012cqo.1	Mm.373801	testis| adult
TC0300000627.mm.1	5.85	0.1	6.66	0.13	-1.74	6.11e-10	6.02	6.74	-1.65	Fam198b	family with sequence similarity 198, member B; novel protein (1110032E23Rik)	chr3	79884533 - 79946421	+	NM_133187; ENSMUST00000029567; ENSMUST00000118853; ENSMUST00000135021; ENSMUST00000145992; BC056975; OTTMUST00000066040; OTTMUST00000066041; OTTMUST00000066042; uc008pny.2	Complex	GO:0008150	biological_process	GO:0005794; GO:0016020; GO:0016021; GO:0000139	Golgi apparatus; membrane; integral component of membrane; Golgi membrane	GO:0003674	molecular_function					150	3 E3|3	68659	NM_133187; ENSMUST00000029567; ENSMUST00000118853; ENSMUST00000135021; ENSMUST00000145992; BC056975; OTTMUST00000066040; OTTMUST00000066041; OTTMUST00000066042; uc008pny.2; NONMMUT043565; NONMMUT043566	RefSeq; ENSEMBL; GenBank; Havana transcript; UCSC Genes; NONCODE	Mus musculus family with sequence similarity 198, member B (Fam198b), mRNA.; ensembl:known chromosome:GRCm38:3:79885930:79946278:1 gene:ENSMUSG00000027955 gene_biotype:protein_coding transcript_biotype:protein_coding; havana:known chromosome:GRCm38:3:79884533:79946280:1 gene:ENSMUSG00000027955 gene_biotype:protein_coding transcript_biotype:protein_coding; havana:known chromosome:GRCm38:3:79884931…	NM_133187; ENSMUST00000029567; ENSMUST00000118853; ENSMUST00000135021; ENSMUST00000145992; BC056975; uc008pny.2	Q3UPI1; D3YXF7	NM_133187; ENSMUST00000029567; ENSMUST00000118853; ENSMUST00000135021; ENSMUST00000145992; BC056975; uc008pny.2	Mm.460017; Mm.412280; Mm.473082; Mm.488665	bladder| blood| bone| bone marrow| brain| dorsal root ganglion| embryonic tissue| heart| lung| mammary gland| ovary| pancreas| skin| spinal cord| spleen| stomach| testis| organogenesis| fetus| juvenile| adult; pancreas; lung| skin| testis| fetus| adult; connective tissue| embryonic tissue| eye| joint| ovary| skin| spleen| testis| fetus| adult	NM_133187; ENSMUST00000029567; ENSMUST00000118853; ENSMUST00000135021; ENSMUST00000145992; BC056975; OTTMUST00000066040; OTTMUST00000066041; uc008pny.2	no biological data available	NM_133187; ENSMUST00000029567; ENSMUST00000118853; ENSMUST00000135021; ENSMUST00000145992; BC056975; OTTMUST00000066040; uc008pny.2	not recorded; inferred from electronic annotation	NM_133187; ENSMUST00000029567; ENSMUST00000118853; ENSMUST00000135021; ENSMUST00000145992; BC056975; OTTMUST00000066040; OTTMUST00000066041; uc008pny.2	no biological data available
TC0300000693.mm.1	5.65	0.22	4.77	0.21	1.84	5.28e-07	4.15	3.44	1.64	Cd5l	CD5 antigen-like	chr3	87357881 - 87371074	+	NM_009690; ENSMUST00000015998; BC006799; BC094459; uc008psa.2	Coding	GO:0006915; GO:0006898	apoptotic process; receptor-mediated endocytosis	GO:0005576; GO:0016020; GO:0072562	extracellular region; membrane; blood microparticle	GO:0005044	scavenger receptor activity		ENSMUST00000015998	IPR001190	SRCR domain	70	3 F1|3	11801	NM_009690; ENSMUST00000015998; BC006799; BC094459; uc008psa.2	RefSeq; ENSEMBL; GenBank; UCSC Genes	Mus musculus CD5 antigen-like (Cd5l), mRNA.; ensembl:known chromosome:GRCm38:3:87357881:87371074:1 gene:ENSMUSG00000015854 gene_biotype:protein_coding transcript_biotype:protein_coding; Mus musculus CD5 antigen-like, mRNA (cDNA clone MGC:11455 IMAGE:3152586), complete cds.; Mus musculus CD5 antigen-like, mRNA (cDNA clone MGC:102526 IMAGE:4161650), complete cds.	NM_009690; ENSMUST00000015998; BC006799; BC094459; uc008psa.2	Q9QWK4	NM_009690; ENSMUST00000015998; BC006799; BC094459; uc008psa.2	Mm.6676	bone| bone marrow| embryonic tissue| eye| liver| lymph node| mammary gland| muscle| spleen| fetus| juvenile| adult	NM_009690; ENSMUST00000015998; BC006799; BC094459; uc008psa.2	inferred from electronic annotation	NM_009690; ENSMUST00000015998; BC006799; BC094459; uc008psa.2	inferred from electronic annotation; not recorded	NM_009690; ENSMUST00000015998; BC006799; BC094459; uc008psa.2	inferred from electronic annotation
TC0300000976.mm.1	11.71	0.12	12.31	0.15	-1.52	6.78e-07	11.44	12.28	-1.79	Adam30	a disintegrin and metallopeptidase domain 30	chr3	98160812 - 98163173	+	NM_027665; ENSMUST00000050342; BC113152; uc008qpp.1	Coding	GO:0006508; GO:0007229; GO:0008150	proteolysis; integrin-mediated signaling pathway; biological_process	GO:0005575	cellular_component	GO:0008233; GO:0008237; GO:0016787; GO:0003674; GO:0004222; GO:0008270; GO:0005515	peptidase activity; metallopeptidase activity; hydrolase activity; molecular_function; metalloendopeptidase activity; zinc ion binding; protein binding		ENSMUST00000050342	IPR001590; IPR001762; IPR002870; IPR006586	Peptidase M12B, ADAM/reprolysin; Blood coagulation inhibitor, Disintegrin; Peptidase M12B, propeptide; ADAM, cysteine-rich	30	3|3 F3	71078	NM_027665; ENSMUST00000050342; BC113152; uc008qpp.1	RefSeq; ENSEMBL; GenBank; UCSC Genes	Mus musculus a disintegrin and metallopeptidase domain 30 (Adam30), mRNA.; ensembl:known chromosome:GRCm38:3:98160812:98163173:1 gene:ENSMUSG00000043468 gene_biotype:protein_coding transcript_biotype:protein_coding; Mus musculus a disintegrin and metallopeptidase domain 30, mRNA (cDNA clone MGC:132802 IMAGE:40059344), complete cds.	NM_027665; ENSMUST00000050342; BC113152; uc008qpp.1	Q811Q3; Q9CUC4	NM_027665; ENSMUST00000050342; BC113152; uc008qpp.1	Mm.50711	testis| adult	NM_027665; ENSMUST00000050342; BC113152; uc008qpp.1	inferred from electronic annotation; no biological data available	NM_027665; ENSMUST00000050342; BC113152; uc008qpp.1	no biological data available	NM_027665; ENSMUST00000050342; BC113152; uc008qpp.1	inferred from electronic annotation; no biological data available
TC0300001006.mm.1	6.76	0.11	5.77	0.25	1.98	6.29e-08	6.92	5.51	2.66	Vtcn1	V-set domain containing T cell activation inhibitor 1	chr3	100825459 - 100896922	+	NM_178594; ENSMUST00000054791; BC032925; OTTMUST00000016375; uc008qqx.2	Coding	GO:0001562; GO:0002376; GO:0042102; GO:0050868; GO:0072602; GO:0072643; GO:1900042	response to protozoan; immune system process; positive regulation of T cell proliferation; negative regulation of T cell activation; interleukin-4 secretion; interferon-gamma secretion; positive regulation of interleukin-2 secretion	GO:0005623; GO:0005886; GO:0009897; GO:0016020; GO:0031225	cell; plasma membrane; external side of plasma membrane; membrane; anchored component of membrane	GO:0005102; GO:0005515	receptor binding; protein binding		ENSMUST00000054791; OTTMUST00000016375	IPR013098; IPR013106	Immunoglobulin I-set; Immunoglobulin V-set domain	80	3 F2.2|3	242122	NM_178594; ENSMUST00000054791; BC032925; OTTMUST00000016375; uc008qqx.2	RefSeq; ENSEMBL; GenBank; Havana transcript; UCSC Genes	Mus musculus V-set domain containing T cell activation inhibitor 1 (Vtcn1), mRNA.; ensembl_havana_transcript:known chromosome:GRCm38:3:100825459:100895679:1 gene:ENSMUSG00000051076 gene_biotype:protein_coding transcript_biotype:protein_coding; Mus musculus V-set domain containing T cell activation inhibitor 1, mRNA (cDNA clone MGC:41287 IMAGE:1477676), complete cds.; cdna:all chromosome:VEGA56:3:…	NM_178594; ENSMUST00000054791; BC032925; uc008qqx.2	Q7TSP5	NM_178594; ENSMUST00000054791; BC032925; uc008qqx.2	Mm.137467	embryonic tissue| lung| mammary gland| oviduct| uterus| blastocyst| organogenesis| adult	NM_178594; ENSMUST00000054791; BC032925; OTTMUST00000016375; uc008qqx.2	inferred from mutant phenotype; inferred from electronic annotation; inferred from direct assay	NM_178594; ENSMUST00000054791; BC032925; OTTMUST00000016375; uc008qqx.2	inferred from mutant phenotype; inferred from electronic annotation; inferred from direct assay	NM_178594; ENSMUST00000054791; BC032925; OTTMUST00000016375; uc008qqx.2	inferred from direct assay; inferred from genetic interaction; inferred from electronic annotation
TC0300001345.mm.1	5.38	0.44	3.58	0.28	3.48	3.53e-07	4.62	3.01	3.05	Gm5549	predicted gene 5549	chr3	132630191 - 132644649	+	NM_001270430; ENSMUST00000163241	Coding	GO:0008150	biological_process	GO:0005575	cellular_component	GO:0000166; GO:0005525; GO:0003674	nucleotide binding; GTP binding; molecular_function		ENSMUST00000163241	IPR006703	AIG1	30	3 G3|3	433653	NM_001270430; ENSMUST00000163241; XM_485313	RefSeq; ENSEMBL; MGI/Jackson Lab	Mus musculus predicted gene 5549 (Gm5549), mRNA.; ensembl_havana_transcript:known chromosome:GRCm38:3:132634721:132645350:1 gene:ENSMUSG00000091721 gene_biotype:protein_coding transcript_biotype:protein_coding; [retired] predicted gene 5549	NM_001270430; ENSMUST00000163241	E9PW74				NM_001270430; ENSMUST00000163241	no biological data available	NM_001270430; ENSMUST00000163241	no biological data available	NM_001270430; ENSMUST00000163241	inferred from electronic annotation; no biological data available			1 retired transcript(s) from MGI/Jackson Lab
TC0300002113.mm.1	7.92	0.2	7.15	0.78	1.71	0.013014	9.17	8.3	1.82	Lxn	latexin	chr3	67457998 - 67463926	-	NM_016753; ENSMUST00000058981; ENSMUST00000160202; ENSMUST00000160827; BC115521; BC115522; OTTMUST00000072122; OTTMUST00000072123; OTTMUST00000072124; uc008pln.1	Complex	GO:0006954; GO:0010466; GO:0010951; GO:0050965	inflammatory response; negative regulation of peptidase activity; negative regulation of endopeptidase activity; detection of temperature stimulus involved in sensory perception of pain	GO:0005737	cytoplasm	GO:0004857; GO:0008191; GO:0008201; GO:0030414	enzyme inhibitor activity; metalloendopeptidase inhibitor activity; heparin binding; peptidase inhibitor activity		ENSMUST00000058981; OTTMUST00000072122	IPR009684	Proteinase inhibitor I47, latexin	100	3 E1|3 30.98 cM	17035	NM_016753; ENSMUST00000058981; ENSMUST00000160202; ENSMUST00000160827; BC115521; BC115522; OTTMUST00000072122; OTTMUST00000072123; OTTMUST00000072124; uc008pln.1	RefSeq; ENSEMBL; GenBank; Havana transcript; UCSC Genes	Mus musculus latexin (Lxn), mRNA.; ensembl_havana_transcript:known chromosome:GRCm38:3:67457998:67463926:-1 gene:ENSMUSG00000047557 gene_biotype:protein_coding transcript_biotype:protein_coding; havana:known chromosome:GRCm38:3:67461061:67463782:-1 gene:ENSMUSG00000047557 gene_biotype:protein_coding transcript_biotype:retained_intron; havana:known chromosome:GRCm38:3:67458001:67461634:-1 gene:ENS…	NM_016753; ENSMUST00000058981; ENSMUST00000160202; ENSMUST00000160827; BC115521; BC115522; uc008pln.1	P70202; Q14BZ3	NM_016753; ENSMUST00000058981; ENSMUST00000160202; ENSMUST00000160827; BC115521; BC115522; uc008pln.1	Mm.2632	adipose tissue| blood| bone marrow| brain| connective tissue| embryonic tissue| extraembryonic tissue| eye| heart| inner ear| joint| kidney| liver| lung| mammary gland| ovary| oviduct| pancreas| pituitary gland| prostate| salivary gland| skin| spinal cord| spleen| stomach| testis| thymus| organogenesis| fetus| neonate| juvenile| adult	NM_016753; ENSMUST00000058981; ENSMUST00000160202; ENSMUST00000160827; BC115521; BC115522; OTTMUST00000072122; uc008pln.1	inferred from electronic annotation; inferred from mutant phenotype	NM_016753; ENSMUST00000058981; ENSMUST00000160202; ENSMUST00000160827; BC115521; BC115522; OTTMUST00000072122; uc008pln.1	inferred from electronic annotation	NM_016753; ENSMUST00000058981; ENSMUST00000160202; ENSMUST00000160827; BC115521; BC115522; OTTMUST00000072122; uc008pln.1	inferred from electronic annotation; inferred from mutant phenotype
TC0300002114.mm.1	8.14	0.17	9.56	1.08	-2.67	0.001723	7.47	10.48	-8.05	Rarres1	retinoic acid receptor responder (tazarotene induced) 1	chr3	67478886 - 67515523	-	NM_001164763; ENSMUST00000054825; ENSMUST00000178314; OTTMUST00000075771; uc008plo.2	Coding	GO:0008150	biological_process	GO:0070062; GO:0005575	extracellular vesicular exosome; cellular_component	GO:0003674	molecular_function		ENSMUST00000054825; ENSMUST00000178314; OTTMUST00000075771	IPR009684	Proteinase inhibitor I47, latexin	70	3 E1|3	109222	NM_001164763; ENSMUST00000054825; ENSMUST00000178314; OTTMUST00000075771; uc008plo.2	RefSeq; ENSEMBL; Havana transcript; UCSC Genes	Mus musculus retinoic acid receptor responder (tazarotene induced) 1 (Rarres1), mRNA.; havana:novel chromosome:GRCm38:3:67478972:67515523:-1 gene:ENSMUSG00000049404 gene_biotype:protein_coding transcript_biotype:protein_coding; ensembl:known chromosome:GRCm38:3:67478886:67515523:-1 gene:ENSMUSG00000049404 gene_biotype:protein_coding transcript_biotype:protein_coding; cdna:all chromosome:VEGA56:3:…	NM_001164763; ENSMUST00000054825; ENSMUST00000178314; uc008plo.2	J3QNI9; Q8BVL6	NM_001164763; ENSMUST00000054825; ENSMUST00000178314; uc008plo.2	Mm.38002; Mm.490594	bone| connective tissue| embryonic tissue| inner ear| liver| lymph node| mammary gland| muscle| skin| sympathetic ganglion| uterus| fetus| neonate| juvenile| adult; skin	NM_001164763; ENSMUST00000054825; ENSMUST00000178314; OTTMUST00000075771; uc008plo.2	no biological data available	NM_001164763; ENSMUST00000054825; ENSMUST00000178314; OTTMUST00000075771; uc008plo.2	not recorded; no biological data available	NM_001164763; ENSMUST00000054825; ENSMUST00000178314; OTTMUST00000075771; uc008plo.2	no biological data available
TC0300002188.mm.1	6.5	0.06	7.12	0.23	-1.54	3e-06	6.18	6.78	-1.51	Rapgef2	Rap guanine nucleotide exchange factor (GEF) 2	chr3	79062516 - 79181340	-	NM_001099624; ENSMUST00000118100; ENSMUST00000118340; ENSMUST00000124647; ENSMUST00000136126; ENSMUST00000152275; OTTMUST00000079129; OTTMUST00000079130; OTTMUST00000079131; OTTMUST00000079132; OTTMUST00000079133; uc008pnl.1; uc008pnm.1; uc008pnn.1	Complex			GO:0005622; GO:0005737; GO:0005768; GO:0005770; GO:0005886; GO:0016020; GO:0030054; GO:0043005; GO:0043025; GO:0043234; GO:0045202; GO:0048471; GO:0005911	intracellular; cytoplasm; endosome; late endosome; plasma membrane; membrane; cell junction; neuron projection; neuronal cell body; protein complex; synapse; perinuclear region of cytoplasm; cell-cell junction	GO:0005085; GO:0005088; GO:0005096; GO:0017034; GO:0019901; GO:0030165; GO:0031697; GO:0046582; GO:0050699; GO:0030552; GO:0005515	guanyl-nucleotide exchange factor activity; Ras guanyl-nucleotide exchange factor activity; GTPase activator activity; Rap guanyl-nucleotide exchange factor activity; protein kinase binding; PDZ domain binding; beta-1 adrenergic receptor binding; Rap GTPase activator activity; WW domain binding; cAMP binding; protein binding		ENSMUST00000118100; ENSMUST00000118340; OTTMUST00000079129; OTTMUST00000079130	IPR000159; IPR000595; IPR000651; IPR001478; IPR001895	Ras-association; Cyclic nucleotide-binding domain; Ras-like guanine nucleotide exchange factor, N-terminal; PDZ domain; Ras guanine-nucleotide exchange factors catalytic domain	348	3 E3|3	76089	NM_001099624; ENSMUST00000118100; ENSMUST00000118340; ENSMUST00000124647; ENSMUST00000136126; ENSMUST00000152275; OTTMUST00000079129; OTTMUST00000079130; OTTMUST00000079131; OTTMUST00000079132; OTTMUST00000079133; uc008pnl.1; uc008pnm.1; uc008pnn.1; NONMMUT043535; NONMMUT043536; NONMMUT043537; NONMMUT043541	RefSeq; ENSEMBL; Havana transcript; UCSC Genes; NONCODE	Mus musculus Rap guanine nucleotide exchange factor (GEF) 2 (Rapgef2), mRNA.; havana:novel chromosome:GRCm38:3:79062516:79144977:-1 gene:ENSMUSG00000062232 gene_biotype:protein_coding transcript_biotype:protein_coding; ensembl_havana_transcript:novel chromosome:GRCm38:3:79062528:79145875:-1 gene:ENSMUSG00000062232 gene_biotype:protein_coding transcript_biotype:protein_coding; havana:known chromos…	NM_001099624; ENSMUST00000118100; ENSMUST00000118340; ENSMUST00000124647; ENSMUST00000136126; ENSMUST00000152275; uc008pnl.1; uc008pnm.1; uc008pnn.1	Q8CHG7; E9QNQ4; Q6NXI4; Q3TA27	NM_001099624; ENSMUST00000118100; ENSMUST00000118340; ENSMUST00000124647; ENSMUST00000136126; ENSMUST00000152275; uc008pnl.1; uc008pnm.1; uc008pnn.1	Mm.31220; Mm.415684; Mm.462396; Mm.468287	adrenal gland| blood| bone marrow| brain| embryonic tissue| extraembryonic tissue| eye| intestine| kidney| mammary gland| pancreas| pituitary gland| prostate| skin| spinal cord| spleen| testis| thymus| thyroid| morula| blastocyst| organogenesis| fetus| neonate| juvenile| adult; brain| adult; bone marrow| spleen| vagina| adult; brain| embryonic tissue| pituitary gland| fetus| adult			NM_001099624; ENSMUST00000118100; ENSMUST00000118340; ENSMUST00000124647; ENSMUST00000136126; ENSMUST00000152275; OTTMUST00000079129; OTTMUST00000079130; uc008pnl.1; uc008pnm.1; uc008pnn.1	inferred from direct assay; not recorded; inferred from electronic annotation; inferred from sequence or structural similarity	NM_001099624; ENSMUST00000118100; ENSMUST00000118340; ENSMUST00000124647; ENSMUST00000136126; ENSMUST00000152275; OTTMUST00000079129; OTTMUST00000079130; uc008pnl.1; uc008pnm.1; uc008pnn.1	inferred from electronic annotation; inferred from mutant phenotype; not recorded; inferred from direct assay; inferred from sequence or structural similarity
TC0300002244.mm.1	5.29	0.1	5.92	0.74	-1.55	0.030343	5	5.97	-1.96	4930565D16Rik	RIKEN cDNA 4930565D16 gene	chr3	84349376 - 84379921	-	NR_040752; uc029umw.1	Complex											44	3 F1|3	75309	NR_040752; uc029umw.1; KnowTID_00005125; NONMMUT043659; NONMMUT043660	RefSeq; UCSC Genes; Luo lincRNA; NONCODE	Mus musculus RIKEN cDNA 4930565D16 gene (4930565D16Rik), long non-coding RNA.; Non-coding transcript identified by Luo, et al.; Non-coding transcript identified by NONCODE: Linc			NR_040752; uc029umw.1	Mm.159497	testis| adult
TC0300002561.mm.1	12.08	0.79	14.24	0.65	-4.49	1.5e-05	13.93	15.4	-2.78	Hsd3b6	hydroxy-delta-5-steroid dehydrogenase, 3 beta- and steroid delta-isomerase 6; hydroxysteroid dehydrogenase-6, delta<5>-3-beta	chr3	98805504 - 98814443	-	NM_013821; ENSMUST00000029463; ENSMUST00000170847; BC053501; OTTMUST00000015592; uc012cuq.1	Coding	GO:0006694; GO:0008152; GO:0055114; GO:0009058; GO:0044237; GO:0045226	steroid biosynthetic process; metabolic process; oxidation-reduction process; biosynthetic process; cellular metabolic process; extracellular polysaccharide biosynthetic process	GO:0005739; GO:0005743; GO:0005758; GO:0005783; GO:0016020; GO:0016021; GO:0005789; GO:0031966	mitochondrion; mitochondrial inner membrane; mitochondrial intermembrane space; endoplasmic reticulum; membrane; integral component of membrane; endoplasmic reticulum membrane; mitochondrial membrane	GO:0000252; GO:0003824; GO:0003854; GO:0004033; GO:0004448; GO:0004495; GO:0004769; GO:0008875; GO:0016229; GO:0016491; GO:0016616; GO:0016853; GO:0018451; GO:0018452; GO:0018453; GO:0019152; GO:0032442; GO:0032866; GO:0032867; GO:0033709; GO:0033764; GO:0033765; GO:0034831; GO:0034840; GO:0035380; GO:0035410; GO:0043713; GO:0044103; GO:0044105; GO:0048258; GO:0051990; GO:0052677; GO:0008831; GO:…	C-3 sterol dehydrogenase (C-4 sterol decarboxylase) activity; catalytic activity; 3-beta-hydroxy-delta5-steroid dehydrogenase activity; aldo-keto reductase (NADP) activity; isocitrate dehydrogenase activity; mevaldate reductase activity; steroid delta-isomerase activity; gluconate dehydrogenase activity; steroid dehydrogenase activity; oxidoreductase activity; oxidoreductase activity, acting on t…	Glucocorticoid_Mineralocorticoid_Metabolism; Steroid_Biosynthesis	ENSMUST00000029463; ENSMUST00000170847; OTTMUST00000015592	IPR001509; IPR002198; IPR002225; IPR003869; IPR005913; IPR008030; IPR013120; IPR013968	NAD-dependent epimerase/dehydratase, N-terminal domain; Short-chain dehydrogenase/reductase SDR; 3-beta hydroxysteroid dehydrogenase/isomerase; Polysaccharide biosynthesis protein, CapD-like domain; dTDP-4-dehydrorhamnose reductase; NmrA-like domain; Male sterility, NAD-binding; Polyketide synthase, KR	40	3 F2.2|3	15497	NM_013821; ENSMUST00000029463; ENSMUST00000170847; BC053501; OTTMUST00000015592; uc012cuq.1	RefSeq; ENSEMBL; GenBank; Havana transcript; UCSC Genes	Mus musculus hydroxy-delta-5-steroid dehydrogenase, 3 beta- and steroid delta-isomerase 6 (Hsd3b6), mRNA.; havana:known chromosome:GRCm38:3:98805504:98814443:-1 gene:ENSMUSG00000027869 gene_biotype:protein_coding transcript_biotype:protein_coding; ensembl:known chromosome:GRCm38:3:98805505:98811108:-1 gene:ENSMUSG00000027869 gene_biotype:protein_coding transcript_biotype:protein_coding; Mus muscu…	NM_013821; ENSMUST00000029463; ENSMUST00000170847; BC053501; uc012cuq.1	O35469; Q541Q1; Q76CU3; Q7TPU0	NM_013821; ENSMUST00000029463; ENSMUST00000170847; BC053501; uc012cuq.1	Mm.14435	brain| embryonic tissue| eye| heart| testis| uterus| gastrula| organogenesis| fetus| adult	NM_013821; ENSMUST00000029463; ENSMUST00000170847; BC053501; OTTMUST00000015592; uc012cuq.1	inferred from electronic annotation	NM_013821; ENSMUST00000029463; ENSMUST00000170847; BC053501; OTTMUST00000015592; uc012cuq.1	inferred from electronic annotation; not recorded	NM_013821; ENSMUST00000029463; ENSMUST00000170847; BC053501; OTTMUST00000015592; uc012cuq.1	inferred from electronic annotation	NM_013821; ENSMUST00000029463; ENSMUST00000170847; BC053501; uc012cuq.1	GenMAPP
TC0300002802.mm.1	10.14	0.56	11.14	0.35	-2	0.000281	10.46	11.56	-2.15	Vcam1	vascular cell adhesion molecule 1	chr3	116109949 - 116129688	-	NM_011693; ENSMUST00000029574; BC011159; BC029823; uc008rbx.1; uc008rby.2	Coding	GO:0007155; GO:0007157; GO:0007159; GO:0007507; GO:0009308; GO:0016032; GO:0016337; GO:0042102; GO:0055114; GO:0060326; GO:0060669; GO:0060710; GO:0061032; GO:0071333; GO:0001666; GO:0002526; GO:0002544; GO:0007568; GO:0007584; GO:0010043; GO:0010212; GO:0022614; GO:0032496; GO:0035094; GO:0035924; GO:0045471; GO:0050901; GO:0071356	cell adhesion; heterophilic cell-cell adhesion; leukocyte cell-cell adhesion; heart development; amine metabolic process; viral process; single organismal cell-cell adhesion; positive regulation of T cell proliferation; oxidation-reduction process; cell chemotaxis; embryonic placenta morphogenesis; chorio-allantoic fusion; visceral serous pericardium development; cellular response to glucose stim…	GO:0002102; GO:0005615; GO:0005769; GO:0005783; GO:0005794; GO:0005886; GO:0005902; GO:0009897; GO:0009986; GO:0016020; GO:0016021; GO:0030175; GO:0031225; GO:0042383; GO:0045177; GO:0071065; GO:0071944	podosome; extracellular space; early endosome; endoplasmic reticulum; Golgi apparatus; plasma membrane; microvillus; external side of plasma membrane; cell surface; membrane; integral component of membrane; filopodium; anchored component of membrane; sarcolemma; apical part of cell; alpha9-beta1 integrin-vascular cell adhesion molecule-1 complex; cell periphery	GO:0005178; GO:0008131; GO:0050839; GO:0005515	integrin binding; primary amine oxidase activity; cell adhesion molecule binding; protein binding		ENSMUST00000029574	IPR008424; IPR013098; IPR013151; IPR013768	Immunoglobulin C2-set; Immunoglobulin I-set; Immunoglobulin; Intercellular adhesion molecule, N-terminal	120	3 G1|3 50.17 cM	22329	NM_011693; ENSMUST00000029574; BC011159; BC029823; uc008rbx.1; uc008rby.2	RefSeq; ENSEMBL; GenBank; UCSC Genes	Mus musculus vascular cell adhesion molecule 1 (Vcam1), mRNA.; ensembl:known chromosome:GRCm38:3:116110020:116129688:-1 gene:ENSMUSG00000027962 gene_biotype:protein_coding transcript_biotype:protein_coding; Mus musculus vascular cell adhesion molecule 1, mRNA (cDNA clone MGC:18507 IMAGE:4206476), complete cds.; Mus musculus vascular cell adhesion molecule 1, mRNA (cDNA clone MGC:36028 IMAGE:41966…	NM_011693; ENSMUST00000029574; BC011159; BC029823; uc008rbx.1; uc008rby.2	P29533; Q3TR98; Q3UPN1; Q8K0X1; Q91X98	NM_011693; ENSMUST00000029574; BC011159; BC029823; uc008rbx.1; uc008rby.2	Mm.76649; Mm.472048	adipose tissue| bone| brain| connective tissue| embryonic tissue| eye| heart| intestine| kidney| liver| lung| lymph node| mammary gland| muscle| nasopharynx| ovary| pancreas| pineal gland| skin| spinal cord| spleen| testis| thymus| organogenesis| fetus| neonate| juvenile| adult; bone| brain| dorsal root ganglion| embryonic tissue| lung| thymus| fetus| adult	NM_011693; ENSMUST00000029574; BC011159; BC029823; uc008rbx.1; uc008rby.2	inferred from direct assay; not recorded; inferred from mutant phenotype; inferred from electronic annotation; traceable author statement	NM_011693; ENSMUST00000029574; BC011159; BC029823; uc008rbx.1; uc008rby.2	not recorded; inferred from electronic annotation; inferred from direct assay	NM_011693; ENSMUST00000029574; BC011159; BC029823; uc008rbx.1; uc008rby.2	not recorded; inferred from electronic annotation
TC0300002818.mm.1	8.98	0.16	7.55	2.07	2.68	0.039255	9.14	7.68	2.75	1700061I17Rik	RIKEN cDNA 1700061I17 gene	chr3	117060522 - 117077765	-	NR_038029; ENSMUST00000029642; uc029uok.1	Complex	GO:0008150	biological_process	GO:0005575	cellular_component	GO:0003674	molecular_function					90	3 G1|3	433646	NR_038029; ENSMUST00000029642; uc029uok.1	RefSeq; ENSEMBL; UCSC Genes	Mus musculus RIKEN cDNA 1700061I17 gene (1700061I17Rik), long non-coding RNA.; ensembl_havana_transcript:known chromosome:GRCm38:3:117060517:117077765:-1 gene:ENSMUSG00000028009 gene_biotype:lincRNA transcript_biotype:lincRNA	NR_038029; ENSMUST00000029642; uc029uok.1	Q9D9J4	NR_038029; ENSMUST00000029642; uc029uok.1	Mm.158997	testis| adult	NR_038029; ENSMUST00000029642; uc029uok.1	no biological data available	NR_038029; ENSMUST00000029642; uc029uok.1	no biological data available	NR_038029; ENSMUST00000029642; uc029uok.1	no biological data available
TC0300002938.mm.1	5.53	0.13	4.78	0.12	1.69	1.94e-08	5.39	4.57	1.78	Ccdc109b	coiled-coil domain containing 109B	chr3	129914960 - 129970206	-	NM_025779; ENSMUST00000029624; ENSMUST00000122961; ENSMUST00000146340; ENSMUST00000153506; BC049571; OTTMUST00000065624; OTTMUST00000065625; OTTMUST00000065626; OTTMUST00000065627; uc008rir.2; uc008ris.2	Coding	GO:0006810; GO:0006811; GO:0006816; GO:0006851; GO:0051560; GO:0008150	transport; ion transport; calcium ion transport; mitochondrial calcium ion transport; mitochondrial calcium ion homeostasis; biological_process	GO:0005739; GO:0005743; GO:0016020; GO:0016021; GO:0031224; GO:0031305; GO:0034704; GO:1990246; GO:0005575	mitochondrion; mitochondrial inner membrane; membrane; integral component of membrane; intrinsic component of membrane; integral component of mitochondrial inner membrane; calcium channel complex; uniplex complex; cellular_component	GO:0005216; GO:0005515; GO:0019855; GO:0003674	ion channel activity; protein binding; calcium channel inhibitor activity; molecular_function		ENSMUST00000029624; ENSMUST00000146340; OTTMUST00000065624; OTTMUST00000065625	IPR006769	Coiled-coil domain containing protein 109, C-terminal	120	3|3 H1	66815	NM_025779; ENSMUST00000029624; ENSMUST00000122961; ENSMUST00000146340; ENSMUST00000153506; BC049571; OTTMUST00000065624; OTTMUST00000065625; OTTMUST00000065626; OTTMUST00000065627; uc008rir.2; uc008ris.2	RefSeq; ENSEMBL; GenBank; Havana transcript; UCSC Genes	Mus musculus coiled-coil domain containing 109B (Ccdc109b), transcript variant 1, mRNA.; ensembl_havana_transcript:known chromosome:GRCm38:3:129914960:129970206:-1 gene:ENSMUSG00000027994 gene_biotype:protein_coding transcript_biotype:protein_coding; havana:known chromosome:GRCm38:3:129926451:129970124:-1 gene:ENSMUSG00000027994 gene_biotype:protein_coding transcript_biotype:nonsense_mediated_dec…	NM_025779; ENSMUST00000029624; ENSMUST00000122961; ENSMUST00000146340; ENSMUST00000153506; BC049571; uc008rir.2; uc008ris.2	Q810S1; D6RI54; D6RIL8; F6SD17	NM_025779; ENSMUST00000029624; ENSMUST00000122961; ENSMUST00000146340; ENSMUST00000153506; BC049571; uc008rir.2; uc008ris.2	Mm.31056	bladder| blood| bone| bone marrow| brain| connective tissue| embryonic tissue| heart| intestine| lymph node| muscle| pancreas| skin| thymus| uterus| organogenesis| fetus| juvenile| adult	NM_025779; ENSMUST00000029624; ENSMUST00000122961; ENSMUST00000146340; ENSMUST00000153506; BC049571; OTTMUST00000065624; OTTMUST00000065625; OTTMUST00000065626; OTTMUST00000065627; uc008rir.2; uc008ris.2	inferred from electronic annotation; inferred from mutant phenotype; no biological data available	NM_025779; ENSMUST00000029624; ENSMUST00000122961; ENSMUST00000146340; ENSMUST00000153506; BC049571; OTTMUST00000065624; OTTMUST00000065625; OTTMUST00000065626; OTTMUST00000065627; uc008rir.2; uc008ris.2	inferred from mutant phenotype; inferred from electronic annotation; inferred from direct assay; not recorded; inferred from sequence or structural similarity; no biological data available	NM_025779; ENSMUST00000029624; ENSMUST00000122961; ENSMUST00000146340; ENSMUST00000153506; BC049571; OTTMUST00000065624; OTTMUST00000065625; OTTMUST00000065626; OTTMUST00000065627; uc008rir.2; uc008ris.2	inferred from direct assay; inferred from physical interaction; no biological data available
TC0300003000.mm.1	6.89	0.11	7.88	0.18	-1.97	4.41e-09	6.2	7.42	-2.32	1700030L20Rik	RIKEN cDNA 1700030L20 gene	chr3	136435270 - 136449461	-	NR_040592; uc029uov.1	NonCoding											100	3|3	70055	NR_040592; uc029uov.1; KnowTID_00005209; NONMMUT045418; NONMMUT045419; NONMMUT045420; NONMMUT045421; NONMMUT045422	RefSeq; UCSC Genes; Luo lincRNA; NONCODE	Mus musculus RIKEN cDNA 1700030L20 gene (1700030L20Rik), long non-coding RNA.; Non-coding transcript identified by Luo, et al.; Non-coding transcript identified by NONCODE: Linc			NR_040592; uc029uov.1	Mm.261063	testis| adult
TC0300003016.mm.1	9.54	0.37	8.14	0.23	2.63	4.39e-07	9.67	8.33	2.53	Mttp	microsomal triglyceride transfer protein	chr3	138089855 - 138144968	-	NM_001163457; NM_008642; ENSMUST00000029805; ENSMUST00000098580; BC012686; uc008rmw.2; uc008rmx.2	Complex	GO:0006497; GO:0006629; GO:0006641; GO:0006810; GO:0006869; GO:0008202; GO:0008203; GO:0042157; GO:0042632; GO:0042953; GO:0051592	protein lipidation; lipid metabolic process; triglyceride metabolic process; transport; lipid transport; steroid metabolic process; cholesterol metabolic process; lipoprotein metabolic process; cholesterol homeostasis; lipoprotein transport; response to calcium ion	GO:0005783; GO:0005791; GO:0005794; GO:0016323; GO:0031526; GO:0031528; GO:0031988; GO:0043235	endoplasmic reticulum; rough endoplasmic reticulum; Golgi apparatus; basolateral plasma membrane; brush border membrane; microvillus membrane; membrane-bounded vesicle; receptor complex	GO:0005319; GO:0005515; GO:0008289; GO:0034185; GO:0046982	lipid transporter activity; protein binding; lipid binding; apolipoprotein binding; protein heterodimerization activity	Statin_Pathway_PharmGKB	ENSMUST00000029805; ENSMUST00000098580	IPR001747	Lipid transport protein, N-terminal	270	3 G3|3 64.06 cM	17777	NM_001163457; NM_008642; ENSMUST00000029805; ENSMUST00000098580; BC012686; uc008rmw.2; uc008rmx.2; NONMMUT045472; NONMMUT045473	RefSeq; ENSEMBL; GenBank; UCSC Genes; NONCODE	Mus musculus microsomal triglyceride transfer protein (Mttp), transcript variant 1, mRNA.; Mus musculus microsomal triglyceride transfer protein (Mttp), transcript variant 2, mRNA.; ensembl:known chromosome:GRCm38:3:138089855:138131377:-1 gene:ENSMUSG00000028158 gene_biotype:protein_coding transcript_biotype:protein_coding; ensembl:known chromosome:GRCm38:3:138089855:138143388:-1 gene:ENSMUSG0000…	NM_001163457; NM_008642; ENSMUST00000029805; ENSMUST00000098580; BC012686; uc008rmw.2; uc008rmx.2	O08601; Q3TVF2; Q3UWK4	NM_001163457; NM_008642; ENSMUST00000029805; ENSMUST00000098580; BC012686; uc008rmw.2; uc008rmx.2	Mm.2941; Mm.470777	brain| embryonic tissue| extraembryonic tissue| eye| intestine| liver| lymph node| mammary gland| ovary| spleen| stomach| testis| cleavage| morula| gastrula| organogenesis| fetus| neonate| juvenile| adult; embryonic tissue| gastrula	NM_001163457; NM_008642; ENSMUST00000029805; ENSMUST00000098580; BC012686; uc008rmw.2; uc008rmx.2	inferred from direct assay; inferred from electronic annotation; not recorded; inferred from mutant phenotype	NM_001163457; NM_008642; ENSMUST00000029805; ENSMUST00000098580; BC012686; uc008rmw.2; uc008rmx.2	inferred from direct assay; not recorded; inferred from electronic annotation	NM_001163457; NM_008642; ENSMUST00000029805; ENSMUST00000098580; BC012686; uc008rmw.2; uc008rmx.2	inferred from direct assay; not recorded; inferred from physical interaction; inferred from electronic annotation	NM_001163457; NM_008642; ENSMUST00000029805; ENSMUST00000098580; BC012686; uc008rmw.2; uc008rmx.2	GenMAPP
TC0300003128.mm.1	11.03	0.17	11.97	0.41	-1.92	4.3e-05	11.39	12.14	-1.68	Rpsa-ps10	ribosomal protein SA, pseudogene 10	chr3	150072590 - 150073620	-	ENSMUST00000057740	Pseudogene	GO:0000028; GO:0007155; GO:0006412	ribosomal small subunit assembly; cell adhesion; translation	GO:0005886; GO:0022627; GO:0005622; GO:0005840; GO:0005634; GO:0015935	plasma membrane; cytosolic small ribosomal subunit; intracellular; ribosome; nucleus; small ribosomal subunit	GO:0003735; GO:0005055; GO:0043236	structural constituent of ribosome; laminin receptor activity; laminin binding		ENSMUST00000057740	IPR001865	Ribosomal protein S2	30			ENSMUST00000057740	ENSEMBL	ensembl:known chromosome:GRCm38:3:150072590:150073620:-1 gene:ENSMUSG00000047676 gene_biotype:protein_coding transcript_biotype:protein_coding						ENSMUST00000057740	inferred from electronic annotation	ENSMUST00000057740	inferred from electronic annotation	ENSMUST00000057740	inferred from electronic annotation
TC0300003247.mm.1	8.27	0.46	9.29	0.38	-2.02	0.001335	8.01	9.13	-2.18	Amy1	amylase 1, salivary	chr3	113555710 - 113577830	-	NM_001110505; NM_007446; ENSMUST00000067980; ENSMUST00000106540; ENSMUST00000142505; ENSMUST00000172885; BC009121; OTTMUST00000053503; OTTMUST00000053504; OTTMUST00000053505; OTTMUST00000094851; uc008rba.2; uc008rbb.2	Complex	GO:0005975; GO:0008152; GO:0016052	carbohydrate metabolic process; metabolic process; carbohydrate catabolic process	GO:0005576; GO:0005615	extracellular region; extracellular space	GO:0003824; GO:0004556; GO:0005509; GO:0016160; GO:0016787; GO:0016798; GO:0031404; GO:0043169; GO:0046872	catalytic activity; alpha-amylase activity; calcium ion binding; amylase activity; hydrolase activity; hydrolase activity, acting on glycosyl bonds; chloride ion binding; cation binding; metal ion binding		ENSMUST00000067980; ENSMUST00000106540; ENSMUST00000142505; OTTMUST00000053503; OTTMUST00000053504; OTTMUST00000053505	IPR006047; IPR006048	Glycosyl hydrolase, family 13, catalytic domain; Alpha-amylase, C-terminal all beta	170	3 F3|3 49.35 cM	11722	NM_001110505; NM_007446; ENSMUST00000067980; ENSMUST00000106540; ENSMUST00000142505; ENSMUST00000172885; BC009121; OTTMUST00000053503; OTTMUST00000053504; OTTMUST00000053505; OTTMUST00000094851; uc008rba.2; uc008rbb.2	RefSeq; ENSEMBL; GenBank; Havana transcript; UCSC Genes	Mus musculus amylase 1, salivary (Amy1), transcript variant 2, mRNA.; Mus musculus amylase 1, salivary (Amy1), transcript variant 1, mRNA.; ensembl_havana_transcript:known chromosome:GRCm38:3:113555710:113577830:-1 gene:ENSMUSG00000074264 gene_biotype:protein_coding transcript_biotype:protein_coding; ensembl_havana_transcript:known chromosome:GRCm38:3:113555953:113574762:-1 gene:ENSMUSG0000007426…	NM_001110505; NM_007446; ENSMUST00000067980; ENSMUST00000106540; ENSMUST00000142505; ENSMUST00000172885; BC009121; uc008rba.2; uc008rbb.2	P00687; D3YYQ5; G3UXY7; Q99KE6	NM_001110505; NM_007446; ENSMUST00000067980; ENSMUST00000106540; ENSMUST00000142505; ENSMUST00000172885; BC009121; uc008rba.2; uc008rbb.2	Mm.439727	bone marrow| brain| dorsal root ganglion| embryonic tissue| eye| kidney| liver| mammary gland| muscle| pancreas| salivary gland| skin| spleen| stomach| testis| thyroid| tongue| fetus| juvenile| adult	NM_001110505; NM_007446; ENSMUST00000067980; ENSMUST00000106540; ENSMUST00000142505; ENSMUST00000172885; BC009121; OTTMUST00000053503; OTTMUST00000053504; OTTMUST00000053505; uc008rba.2; uc008rbb.2	inferred from electronic annotation; not recorded	NM_001110505; NM_007446; ENSMUST00000067980; ENSMUST00000106540; ENSMUST00000142505; ENSMUST00000172885; BC009121; OTTMUST00000053503; OTTMUST00000053504; OTTMUST00000053505; uc008rba.2; uc008rbb.2	inferred from electronic annotation; inferred from direct assay; not recorded	NM_001110505; NM_007446; ENSMUST00000067980; ENSMUST00000106540; ENSMUST00000142505; ENSMUST00000172885; BC009121; OTTMUST00000053503; OTTMUST00000053504; OTTMUST00000053505; uc008rba.2; uc008rbb.2	inferred from electronic annotation; not recorded; inferred from direct assay
TC0400000047.mm.1	8.19	0.33	7.23	0.28	1.94	2.2e-05	6.21	5.56	1.57	Gm11795	predicted gene 11795; novel transcript	chr4	7759670 - 7763930	+	ENSMUST00000127180; OTTMUST00000009745	NonCoding											30			ENSMUST00000127180; OTTMUST00000009745; NONMMUT046083	ENSEMBL; Havana transcript; NONCODE	havana:known chromosome:GRCm38:4:7759670:7763930:1 gene:ENSMUSG00000085630 gene_biotype:lincRNA transcript_biotype:lincRNA; cdna:all chromosome:VEGA56:4:7759670:7763930:1 Gene:OTTMUSG00000004302; Non-coding transcript identified by NONCODE: Linc
TC0400000162.mm.1	8.96	0.14	7.97	0.78	1.98	0.001672	8.49	7.4	2.14	Cngb3	cyclic nucleotide gated channel beta 3	chr4	19280850 - 19510623	+	NM_013927; ENSMUST00000102999; OTTMUST00000010430; uc008sbx.1	Coding	GO:0006810; GO:0006811; GO:0006812; GO:0007601; GO:0007603; GO:0009187; GO:0034220; GO:0034765; GO:0042391; GO:0050896; GO:0055085; GO:0071805	transport; ion transport; cation transport; visual perception; phototransduction, visible light; cyclic nucleotide metabolic process; ion transmembrane transport; regulation of ion transmembrane transport; regulation of membrane potential; response to stimulus; transmembrane transport; potassium ion transmembrane transport	GO:0001750; GO:0005886; GO:0005887; GO:0016020; GO:0016021; GO:1902495	photoreceptor outer segment; plasma membrane; integral component of plasma membrane; membrane; integral component of membrane; transmembrane transporter complex	GO:0000166; GO:0005216; GO:0005222; GO:0005223; GO:0005249; GO:0005515; GO:0030553	nucleotide binding; ion channel activity; intracellular cAMP activated cation channel activity; intracellular cGMP activated cation channel activity; voltage-gated potassium channel activity; protein binding; cGMP binding		ENSMUST00000102999; OTTMUST00000010430	IPR000595	Cyclic nucleotide-binding domain	180	4 A3|4	30952	NM_013927; ENSMUST00000102999; OTTMUST00000010430; uc008sbx.1	RefSeq; ENSEMBL; Havana transcript; UCSC Genes	Mus musculus cyclic nucleotide gated channel beta 3 (Cngb3), mRNA.; ensembl_havana_transcript:known chromosome:GRCm38:4:19280850:19510623:1 gene:ENSMUSG00000056494 gene_biotype:protein_coding transcript_biotype:protein_coding; cdna:all chromosome:VEGA56:4:19280850:19510623:1 Gene:OTTMUSG00000004614	NM_013927; ENSMUST00000102999; uc008sbx.1	Q9JJZ9	NM_013927; ENSMUST00000102999; uc008sbx.1	Mm.445778; Mm.408598	embryonic tissue| eye| mammary gland| ovary| thymus|oocyte| organogenesis| fetus| adult; eye	NM_013927; ENSMUST00000102999; OTTMUST00000010430; uc008sbx.1	inferred from electronic annotation; inferred from physical interaction; not recorded; inferred by curator	NM_013927; ENSMUST00000102999; OTTMUST00000010430; uc008sbx.1	inferred from direct assay; inferred by curator; not recorded; inferred from electronic annotation	NM_013927; ENSMUST00000102999; OTTMUST00000010430; uc008sbx.1	inferred from electronic annotation; not recorded; inferred from physical interaction; inferred by curator
TC0400000316.mm.1	5.34	0.63	6.03	0.31	-1.61	0.002016	3.54	5.84	-4.93	Gm12364	predicted gene 12364; putative novel transcript	chr4	34962220 - 34966965	+	ENSMUST00000144419; OTTMUST00000014812	NonCoding											30			ENSMUST00000144419; OTTMUST00000014812; NONMMUT046696	ENSEMBL; Havana transcript; NONCODE	havana:known chromosome:GRCm38:4:34962220:34966965:1 gene:ENSMUSG00000086792 gene_biotype:antisense transcript_biotype:antisense; cdna:all chromosome:VEGA56:4:34962220:34966965:1 Gene:OTTMUSG00000006481; Non-coding transcript identified by NONCODE: Antisense			ENSMUST00000144419	Mm.414814	testis
TC0400000383.mm.1	14.13	0.21	13.46	0.35	1.58	0.000872	13.55	12.67	1.84	Gm10601	predicted pseudogene 10601; novel pseudogene	chr4	41809083 - 41810504	+	ENSMUST00000120436; OTTMUST00000015394	Pseudogene											30			ENSMUST00000120436; OTTMUST00000015394	ENSEMBL; Havana transcript	havana:known chromosome:GRCm38:4:41809083:41810504:1 gene:ENSMUSG00000082962 gene_biotype:pseudogene transcript_biotype:unprocessed_pseudogene; cdna:all chromosome:VEGA56:4:41809083:41810504:1 Gene:OTTMUSG00000006699
TC0400000391.mm.1	14.29	0.14	13.54	0.34	1.68	9.2e-05	14.06	13.16	1.86	Gm20938; LOC100862324; Gm21598; LOC100862043; Gm13298	predicted gene, 20938; protein FAM205A-like; predicted gene, 21598; predicted gene 13298; novel protein	chr4	41966058 - 41971856	+	XM_001481239; ENSMUST00000108026; OTTMUST00000026554; uc008sku.1	Coding			GO:0016020; GO:0016021	membrane; integral component of membrane							50	4|4; 4 A5|4	100043920; 100862324; 100862261; 100862043; 545611	XM_001481239; ENSMUST00000108026; OTTMUST00000026554; uc008sku.1; NM_001085530_2	RefSeq; ENSEMBL; Havana transcript; UCSC Genes	PREDICTED: Mus musculus predicted gene, 20938 (Gm20938), transcript variant X1, mRNA.; ensembl_havana_transcript:known chromosome:GRCm38:4:41966058:41971856:1 gene:ENSMUSG00000078746 gene_biotype:protein_coding transcript_biotype:protein_coding; cdna:all chromosome:VEGA56:4:41966058:41971856:1 Gene:OTTMUSG00000011339; Mus musculus predicted gene 13298 (Gm13298), mRNA.; [retired] predicted gene 13…	XM_001481239; ENSMUST00000108026; uc008sku.1	A2APU8	ENSMUST00000108026; uc008sku.1	Mm.425173	bone marrow| brain| mammary gland| pancreas| testis| fetus| juvenile| adult			XM_001481239; ENSMUST00000108026; OTTMUST00000026554; uc008sku.1	inferred from electronic annotation					1 retired transcript(s) from RefSeq
TC0400000405.mm.1	13.89	0.15	13.14	0.34	1.69	8.3e-05	13.37	12.48	1.85	Gm21598; LOC100862324; LOC100862043; Gm20938; Gm13298	predicted gene, 21598; protein FAM205A-like; predicted gene, 20938; predicted gene 13298	chr4	42318272 - 42324070	+	XM_003688793; ENSMUST00000178192; uc029usr.1	Coding			GO:0016020; GO:0016021	membrane; integral component of membrane							60	4|4; 4 A5|4	100862261; 100862324; 100862043; 100043920; 545611	XM_003688793; ENSMUST00000178192; uc029usr.1; NM_001085530_3	RefSeq; ENSEMBL; UCSC Genes	PREDICTED: Mus musculus predicted gene, 21598 (Gm21598), transcript variant X1, mRNA.; ensembl:known chromosome:GRCm38:4:42318334:42323929:1 gene:ENSMUSG00000093996 gene_biotype:protein_coding transcript_biotype:protein_coding; Mus musculus predicted gene 13298 (Gm13298), mRNA.; [retired] predicted gene 13298	XM_003688793; ENSMUST00000178192; uc029usr.1	A2APU8	ENSMUST00000178192; uc029usr.1	Mm.425173	bone marrow| brain| mammary gland| pancreas| testis| fetus| juvenile| adult			XM_003688793; ENSMUST00000178192; uc029usr.1	inferred from electronic annotation					1 retired transcript(s) from RefSeq
TC0400000409.mm.1	13.52	0.19	12.88	0.37	1.55	0.00115	12.91	12.16	1.68	Gm2163; Gm10593; Gm3893	predicted gene 2163; predicted gene 10593; predicted gene 3893; Novel transcript (4933409K07Rik)	chr4	42466752 - 42590045	+	XR_140632; ENSMUST00000178906; ENSMUST00000179734; OTTMUST00000086948; uc008sni.1	Complex											180	4 A5|4	100039331; 100042539	XR_140632; ENSMUST00000178906; ENSMUST00000179734; OTTMUST00000086948; uc008sni.1; uc029utm.1	RefSeq; ENSEMBL; Havana transcript; UCSC Genes	[retired] PREDICTED: Mus musculus predicted gene 2163 (Gm2163), misc_RNA.; havana:known chromosome:GRCm38:4:42552478:42587038:1 gene:ENSMUSG00000095258 gene_biotype:antisense transcript_biotype:antisense; ensembl:known chromosome:GRCm38:4:42466752:42589938:1 gene:ENSMUSG00000095779 gene_biotype:protein_coding transcript_biotype:protein_coding; cdna:all chromosome:VEGA56:4:42552478:42587038:1 Gene…	ENSMUST00000179734	Q6PCY5	ENSMUST00000178906; ENSMUST00000179734	Mm.389551; Mm.490997; Mm.418556; Mm.491681	bone marrow| liver| skin| testis| fetus| adult; bone marrow; testis; eye| fetus									2 retired transcript(s) from UCSC Genes, RefSeq
TC0400000420.mm.1	11.24	0.59	10.35	0.69	1.86	0.017294	9.49	8.55	1.92	Gm12395	predicted gene 12395; novel transcript	chr4	42736187 - 42739414	+	ENSMUST00000144765; OTTMUST00000015045	NonCoding											50			ENSMUST00000144765; OTTMUST00000015045; NONMMUT046921; NONMMUT046922	ENSEMBL; Havana transcript; NONCODE	havana:known chromosome:GRCm38:4:42736593:42738094:1 gene:ENSMUSG00000085910 gene_biotype:antisense transcript_biotype:antisense; cdna:all chromosome:VEGA56:4:42736593:42738094:1 Gene:OTTMUSG00000006593; Non-coding transcript identified by NONCODE: Linc
TC0400000527.mm.1	10.25	0.16	9.57	0.26	1.6	2.3e-05	10.69	9.98	1.64	Gm12434	predicted gene 12434; novel transcript	chr4	47993613 - 48000461	+	ENSMUST00000141580; OTTMUST00000015703	NonCoding											64			ENSMUST00000141580; OTTMUST00000015703; NONMMUT047189; NONMMUT047190; uc008sus.1	ENSEMBL; Havana transcript; NONCODE; UCSC Genes	havana:known chromosome:GRCm38:4:47996456:47998261:1 gene:ENSMUSG00000085660 gene_biotype:lincRNA transcript_biotype:lincRNA; cdna:all chromosome:VEGA56:4:47996456:47998261:1 Gene:OTTMUSG00000006815; Non-coding transcript identified by NONCODE: Linc; Mus musculus adult male testis cDNA, RIKEN full-length enriched library, clone:4932422O18 product:unclassifiable, full insert sequence.
TC0400000575.mm.1	10.31	0.15	9.43	0.21	1.84	1.43e-07	9.78	9.03	1.68	Nipsnap3a	nipsnap homolog 3A (C. elegans)	chr4	52989272 - 53001162	+	NM_028529; ENSMUST00000015386; ENSMUST00000107666; ENSMUST00000123780; OTTMUST00000016505; OTTMUST00000063558; OTTMUST00000063559; uc008sws.2	Complex	GO:0008150	biological_process	GO:0005739	mitochondrion	GO:0003674	molecular_function		ENSMUST00000015386; ENSMUST00000107666; OTTMUST00000016505; OTTMUST00000063558	IPR012577	NIPSNAP	110	4 B2|4	73398	NM_028529; ENSMUST00000015386; ENSMUST00000107666; ENSMUST00000123780; OTTMUST00000016505; OTTMUST00000063558; OTTMUST00000063559; uc008sws.2; NONMMUT047277	RefSeq; ENSEMBL; Havana transcript; UCSC Genes; NONCODE	Mus musculus nipsnap homolog 3A (C. elegans) (Nipsnap3a), mRNA.; havana:known chromosome:GRCm38:4:52989272:53000847:1 gene:ENSMUSG00000015242 gene_biotype:protein_coding transcript_biotype:nonsense_mediated_decay; havana:novel chromosome:GRCm38:4:52989418:53001162:1 gene:ENSMUSG00000015242 gene_biotype:protein_coding transcript_biotype:protein_coding; havana:known chromosome:GRCm38:4:53000264:530…	NM_028529; ENSMUST00000015386; ENSMUST00000107666; ENSMUST00000123780; uc008sws.2	B1AWZ3; G3X8S9; Q9D9L2	NM_028529; ENSMUST00000015386; ENSMUST00000107666; ENSMUST00000123780; uc008sws.2	Mm.252738	testis| adult	NM_028529; ENSMUST00000015386; ENSMUST00000107666; ENSMUST00000123780; OTTMUST00000016505; OTTMUST00000063558; uc008sws.2	no biological data available	NM_028529; ENSMUST00000015386; ENSMUST00000107666; ENSMUST00000123780; OTTMUST00000016505; OTTMUST00000063558; uc008sws.2	inferred from direct assay	NM_028529; ENSMUST00000015386; ENSMUST00000107666; ENSMUST00000123780; OTTMUST00000016505; OTTMUST00000063558; uc008sws.2	no biological data available
TC0400000722.mm.1	5.41	0.16	8.29	1.37	-7.37	0.000388	4.99	7.72	-6.64	Aknaos; 4933437N03Rik	AT-hook transcription factor, opposite strand; novel transcript	chr4	63381358 - 63394019	+	XR_104863; ENSMUST00000144095; OTTMUST00000000707; uc008tgd.1	NonCoding											30	4 C1|4	66783	XR_104863; ENSMUST00000144095; OTTMUST00000000707; uc008tgd.1; NONMMUT047613	RefSeq; ENSEMBL; Havana transcript; UCSC Genes; NONCODE	PREDICTED: Mus musculus AT-hook transcription factor, opposite strand (Aknaos), misc_RNA.; ensembl_havana_transcript:known chromosome:GRCm38:4:63381358:63394018:1 gene:ENSMUSG00000086953 gene_biotype:antisense transcript_biotype:antisense; cdna:all chromosome:VEGA56:4:63381358:63394018:1 Gene:OTTMUSG00000000248; Mus musculus adult male testis cDNA, RIKEN full-length enriched library, clone:170001…	XR_104863; ENSMUST00000144095; uc008tgd.1	Q8CF41	XR_104863; ENSMUST00000144095; uc008tgd.1	Mm.443256	testis| thymus| juvenile| adult
TC0400000762.mm.1	5.88	0.16	5.22	0.36	1.58	0.000196	4.74	3.81	1.91	Gm11234	predicted gene 11234; novel transcript	chr4	71980477 - 71999559	+	ENSMUST00000141030; OTTMUST00000000744	NonCoding											30			ENSMUST00000141030; OTTMUST00000000744; NONMMUT047707	ENSEMBL; Havana transcript; NONCODE	havana:known chromosome:GRCm38:4:71980477:71999559:1 gene:ENSMUSG00000086696 gene_biotype:lincRNA transcript_biotype:lincRNA; cdna:all chromosome:VEGA56:4:71980477:71999559:1 Gene:OTTMUSG00000000278; Non-coding transcript identified by NONCODE: Linc			ENSMUST00000141030	Mm.401944	testis| adult
TC0400001269.mm.1	7.86	0.14	8.51	0.18	-1.58	4.81e-07	7.59	8.32	-1.66	Zswim5	zinc finger SWIM-type containing 5; zinc finger, SWIM domain containing 5 (Zswim5)	chr4	116877376 - 116989264	+	NM_001029912; ENSMUST00000044823; OTTMUST00000022646; uc008uhq.1	Complex	GO:0008150	biological_process	GO:0005615; GO:0005575	extracellular space; cellular_component	GO:0008270; GO:0046872; GO:0003674	zinc ion binding; metal ion binding; molecular_function					162	4 D1|4	74464	NM_001029912; ENSMUST00000044823; OTTMUST00000022646; uc008uhq.1; NONMMUT048887	RefSeq; ENSEMBL; Havana transcript; UCSC Genes; NONCODE	Mus musculus zinc finger SWIM-type containing 5 (Zswim5), mRNA.; ensembl_havana_transcript:known chromosome:GRCm38:4:116877376:116989264:1 gene:ENSMUSG00000033948 gene_biotype:protein_coding transcript_biotype:protein_coding; cdna:all chromosome:VEGA56:4:116877376:116989264:1 Gene:OTTMUSG00000009781; Non-coding transcript identified by NONCODE: Exonic	NM_001029912; ENSMUST00000044823; uc008uhq.1	Q80TC6; Q5EBN7	NM_001029912; ENSMUST00000044823; uc008uhq.1	Mm.218946; Mm.395709	brain| embryonic tissue| eye| kidney| mammary gland| nasopharynx| pancreas| pituitary gland| spinal cord| spleen| testis| thymus| blastocyst| organogenesis| fetus| neonate| adult; embryonic tissue| blastocyst	NM_001029912; ENSMUST00000044823; OTTMUST00000022646; uc008uhq.1	no biological data available	NM_001029912; ENSMUST00000044823; OTTMUST00000022646; uc008uhq.1	not recorded; no biological data available	NM_001029912; ENSMUST00000044823; OTTMUST00000022646; uc008uhq.1	inferred from electronic annotation; no biological data available
TC0400001297.mm.1	12.14	0.29	12.78	0.35	-1.56	0.001549	12.19	13.23	-2.06	Gm12840	predicted gene 12840; novel transcript	chr4	117700188 - 117700923	+	ENSMUST00000156081; OTTMUST00000019600	NonCoding											30			ENSMUST00000156081; OTTMUST00000019600; NONMMUT048938	ENSEMBL; Havana transcript; NONCODE	havana:known chromosome:GRCm38:4:117700188:117700923:1 gene:ENSMUSG00000086320 gene_biotype:lincRNA transcript_biotype:lincRNA; cdna:all chromosome:VEGA56:4:117700188:117700923:1 Gene:OTTMUSG00000008651; Non-coding transcript identified by NONCODE: Linc
TC0400001559.mm.1	5.72	0.2	4.67	0.13	2.07	1.33e-08	5.72	4.76	1.95	Gm12973	predicted gene 12973; novel transcript	chr4	130974790 - 131001339	+	ENSMUST00000143967; OTTMUST00000022043	NonCoding											40			ENSMUST00000143967; OTTMUST00000022043; NONMMUT049764	ENSEMBL; Havana transcript; NONCODE	havana:known chromosome:GRCm38:4:130974790:131001339:1 gene:ENSMUSG00000085804 gene_biotype:lincRNA transcript_biotype:lincRNA; cdna:all chromosome:VEGA56:4:130974790:131001339:1 Gene:OTTMUSG00000009597; Non-coding transcript identified by NONCODE: Linc
TC0400001584.mm.1	7.03	0.27	3.8	0.22	9.37	3.05e-13	7.33	3.31	16.26	Gm17300	predicted gene, 17300; novel transcript	chr4	132330686 - 132353382	+	ENSMUST00000172202; OTTMUST00000111740	NonCoding											30			ENSMUST00000172202; OTTMUST00000111740; NONMMUT049850; XR_140680	ENSEMBL; Havana transcript; NONCODE; MGI/Jackson Lab	havana:known chromosome:GRCm38:4:132351772:132353382:1 gene:ENSMUSG00000091021 gene_biotype:lincRNA transcript_biotype:lincRNA; cdna:all chromosome:VEGA56:4:132351772:132353382:1 Gene:OTTMUSG00000042394; Non-coding transcript identified by NONCODE: Linc; [retired] PREDICTED: uncharacterized LOC100862259 (LOC100862259), miscRNA.			ENSMUST00000172202	Mm.84664	fetus									1 retired transcript(s) from MGI/Jackson Lab
TC0400001610.mm.1	6.33	0.22	4.95	0.15	2.6	1.08e-09	5.69	4.57	2.18	Fam46b	family with sequence similarity 46, member B	chr4	133480132 - 133487940	+	NM_175307; ENSMUST00000051676; BC038001; OTTMUST00000026108; uc008vct.2	Coding	GO:0008150	biological_process	GO:0005575	cellular_component	GO:0003674	molecular_function		ENSMUST00000051676; OTTMUST00000026108	IPR012937	Domain of unknown function DUF1693	30	4 D2.3|4	100342	NM_175307; ENSMUST00000051676; BC038001; OTTMUST00000026108; uc008vct.2	RefSeq; ENSEMBL; GenBank; Havana transcript; UCSC Genes	Mus musculus family with sequence similarity 46, member B (Fam46b), mRNA.; ensembl_havana_transcript:known chromosome:GRCm38:4:133480132:133487938:1 gene:ENSMUSG00000046694 gene_biotype:protein_coding transcript_biotype:protein_coding; Mus musculus family with sequence similarity 46, member B, mRNA (cDNA clone MGC:47481 IMAGE:4913445), complete cds.; cdna:all chromosome:VEGA56:4:133480132:1334879…	NM_175307; ENSMUST00000051676; BC038001; uc008vct.2	Q8C152	NM_175307; ENSMUST00000051676; BC038001; uc008vct.2	Mm.204656	bladder| embryonic tissue| eye| fertilized ovum| heart| intestine| kidney| lung| mammary gland| ovary| salivary gland| skin| uterus| vagina|oocyte| zygote| morula| gastrula| fetus| juvenile| adult	NM_175307; ENSMUST00000051676; BC038001; OTTMUST00000026108; uc008vct.2	no biological data available	NM_175307; ENSMUST00000051676; BC038001; OTTMUST00000026108; uc008vct.2	no biological data available	NM_175307; ENSMUST00000051676; BC038001; OTTMUST00000026108; uc008vct.2	no biological data available
TC0400001620.mm.1	9.86	0.11	7.97	0.26	3.71	2.7e-11	8.92	7.16	3.38	Gm12974	predicted gene 12974; putative transcript	chr4	133814264 - 133817766	+	ENSMUST00000129875; OTTMUST00000022062	NonCoding											40			ENSMUST00000129875; OTTMUST00000022062; NONMMUT049950; NONMMUT049951	ENSEMBL; Havana transcript; NONCODE	havana:putative chromosome:GRCm38:4:133816420:133817614:1 gene:ENSMUSG00000084789 gene_biotype:lincRNA transcript_biotype:lincRNA; cdna:all chromosome:VEGA56:4:133816420:133817614:1 Gene:OTTMUSG00000009602; Non-coding transcript identified by NONCODE: Linc
TC0400001633.mm.1	8.53	0.13	9.47	0.18	-1.91	6.67e-09	8.16	9.09	-1.91	Slc30a2	solute carrier family 30 (zinc transporter), member 2	chr4	134343046 - 134354484	+	NM_001039677; ENSMUST00000081094; ENSMUST00000105872; ENSMUST00000105873; ENSMUST00000105874; BC113751; BC147704; OTTMUST00000025322; OTTMUST00000025323; OTTMUST00000025324; OTTMUST00000025325; uc008veu.2; uc008vev.2	Coding	GO:0006810; GO:0006811; GO:0006812; GO:0006829; GO:0055085; GO:0061090; GO:0071577; GO:0072511	transport; ion transport; cation transport; zinc ion transport; transmembrane transport; positive regulation of sequestering of zinc ion; zinc ion transmembrane transport; divalent inorganic cation transport	GO:0005737; GO:0005765; GO:0005770; GO:0005773; GO:0016020; GO:0016021; GO:0016023; GO:0005774	cytoplasm; lysosomal membrane; late endosome; vacuole; membrane; integral component of membrane; cytoplasmic membrane-bounded vesicle; vacuolar membrane	GO:0005385; GO:0008324	zinc ion transmembrane transporter activity; cation transmembrane transporter activity		ENSMUST00000081094; ENSMUST00000105872; ENSMUST00000105873; ENSMUST00000105874; OTTMUST00000025322; OTTMUST00000025323; OTTMUST00000025324; OTTMUST00000025325	IPR002524	Cation efflux protein	131	4 D3|4 66.61 cM	230810	NM_001039677; ENSMUST00000081094; ENSMUST00000105872; ENSMUST00000105873; ENSMUST00000105874; BC113751; BC147704; OTTMUST00000025322; OTTMUST00000025323; OTTMUST00000025324; OTTMUST00000025325; uc008veu.2; uc008vev.2	RefSeq; ENSEMBL; GenBank; Havana transcript; UCSC Genes	Mus musculus solute carrier family 30 (zinc transporter), member 2 (Slc30a2), mRNA.; havana:novel chromosome:GRCm38:4:134343709:134353186:1 gene:ENSMUSG00000028836 gene_biotype:protein_coding transcript_biotype:protein_coding; havana:novel chromosome:GRCm38:4:134343466:134354477:1 gene:ENSMUSG00000028836 gene_biotype:protein_coding transcript_biotype:protein_coding; havana:novel chromosome:GRCm38…	NM_001039677; ENSMUST00000081094; ENSMUST00000105872; ENSMUST00000105873; ENSMUST00000105874; BC113751; BC147704; uc008veu.2; uc008vev.2	Q2HJ10; B2RWB6; D3Z5N0; D3Z5N1	NM_001039677; ENSMUST00000081094; ENSMUST00000105872; ENSMUST00000105873; ENSMUST00000105874; BC113751; BC147704; uc008veu.2; uc008vev.2	Mm.358876	blood| bone marrow| embryonic tissue| extraembryonic tissue| eye| intestine| kidney| mammary gland| ovary| spleen| stomach| testis| vesicular gland|oocyte| cleavage| fetus| neonate| juvenile| adult	NM_001039677; ENSMUST00000081094; ENSMUST00000105872; ENSMUST00000105873; ENSMUST00000105874; BC113751; BC147704; OTTMUST00000025322; OTTMUST00000025323; OTTMUST00000025324; OTTMUST00000025325; uc008veu.2; uc008vev.2	inferred from electronic annotation; not recorded	NM_001039677; ENSMUST00000081094; ENSMUST00000105872; ENSMUST00000105873; ENSMUST00000105874; BC113751; BC147704; OTTMUST00000025322; OTTMUST00000025323; OTTMUST00000025324; OTTMUST00000025325; uc008veu.2; uc008vev.2	not recorded; inferred from electronic annotation	NM_001039677; ENSMUST00000081094; ENSMUST00000105872; ENSMUST00000105873; ENSMUST00000105874; BC113751; BC147704; OTTMUST00000025322; OTTMUST00000025323; OTTMUST00000025324; OTTMUST00000025325; uc008veu.2; uc008vev.2	not recorded; inferred from electronic annotation
TC0400001769.mm.1	3.63	0.1	4.63	0.35	-1.99	2e-06	3.09	3.86	-1.71	4930515B02Rik	RIKEN cDNA 4930515B02 gene; novel transcript	chr4	140872693 - 140878057	+	NR_040654; ENSMUST00000140588; OTTMUST00000023443; uc029vag.1	NonCoding											60	4 D3|4	75128	NR_040654; ENSMUST00000140588; OTTMUST00000023443; uc029vag.1; NONMMUT050300; NONMMUT050301; NONMMUT050302	RefSeq; ENSEMBL; Havana transcript; UCSC Genes; NONCODE	Mus musculus RIKEN cDNA 4930515B02 gene (4930515B02Rik), long non-coding RNA.; havana:known chromosome:GRCm38:4:140872693:140878055:1 gene:ENSMUSG00000087045 gene_biotype:lincRNA transcript_biotype:lincRNA; cdna:all chromosome:VEGA56:4:140872693:140878055:1 Gene:OTTMUSG00000010083; Non-coding transcript identified by NONCODE: Linc			NR_040654; ENSMUST00000140588; uc029vag.1	Mm.67085	testis| adult
TC0400001834.mm.1	9.3	0.3	8.33	0.49	1.95	0.000358	8.21	7.26	1.93	Gm13086	predicted gene 13086; novel pseudogene	chr4	143685016 - 143687052	+	ENSMUST00000119799; OTTMUST00000024041	Complex											30			ENSMUST00000119799; OTTMUST00000024041; NONMMUT050442	ENSEMBL; Havana transcript; NONCODE	havana:known chromosome:GRCm38:4:143685016:143687052:1 gene:ENSMUSG00000081448 gene_biotype:pseudogene transcript_biotype:processed_pseudogene; cdna:all chromosome:VEGA56:4:143685016:143687052:1 Gene:OTTMUSG00000010330; Non-coding transcript identified by NONCODE: Linc
TC0400001873.mm.1	8.33	0.58	7.3	0.72	2.05	0.010471	4.87	4.21	1.58	Vmn2r-ps15	vomeronasal 2, receptor, pseudogene 15	chr4	145775612 - 145775988	+	ENSMUST00000180112; OTTMUST00000111837	Complex											30			ENSMUST00000180112; OTTMUST00000111837; NONMMUT050502	ENSEMBL; Havana transcript; NONCODE	havana:known chromosome:GRCm38:4:145775612:145775988:1 gene:ENSMUSG00000094177 gene_biotype:pseudogene transcript_biotype:unprocessed_pseudogene; cdna:all chromosome:VEGA56:4:145775612:145775988:1 Gene:OTTMUSG00000042418; Non-coding transcript identified by NONCODE: Linc
TC0400001912.mm.1	7.26	0.42	6.2	0.43	2.08	0.000382	5.61	4.83	1.72	Vmn2r-ps20	vomeronasal 2, receptor, pseudogene 20	chr4	147521142 - 147523123	+	ENSMUST00000179853; OTTMUST00000111833	Complex											30			ENSMUST00000179853; OTTMUST00000111833; KnowTID_00005345; NONMMUT050554; NONMMUT050555	ENSEMBL; Havana transcript; Luo lincRNA; NONCODE	havana:known chromosome:GRCm38:4:147521531:147521912:1 gene:ENSMUSG00000096440 gene_biotype:pseudogene transcript_biotype:unprocessed_pseudogene; cdna:all chromosome:VEGA56:4:147521531:147521912:1 Gene:OTTMUSG00000042416; Non-coding transcript identified by Luo, et al.; Non-coding transcript identified by NONCODE: Linc
TC0400002097.mm.1	8.13	0.23	8.78	0.17	-1.57	0.000238	7.26	7.95	-1.62	Cpsf3l	cleavage and polyadenylation specific factor 3-like	chr4	155869546 - 155891008	+	NM_028020; ENSMUST00000030901; ENSMUST00000120794; ENSMUST00000132632; ENSMUST00000134678; ENSMUST00000135844; ENSMUST00000149458; ENSMUST00000156460; BC008240; BC011155; OTTMUST00000025529; OTTMUST00000025530; OTTMUST00000025531; OTTMUST00000071469; OTTMUST00000071470; OTTMUST00000071471; OTTMUST00000071472; uc008wfh.1	Complex	GO:0008150; GO:0016180; GO:0008152	biological_process; snRNA processing; metabolic process	GO:0005634; GO:0005737; GO:0072562; GO:0032039	nucleus; cytoplasm; blood microparticle; integrator complex	GO:0016787; GO:0003674	hydrolase activity; molecular_function		ENSMUST00000030901; ENSMUST00000120794; OTTMUST00000025529; OTTMUST00000071469	IPR001279; IPR011108; IPR022712	Beta-lactamase-like; RNA-metabolising metallo-beta-lactamase; Beta-Casp domain	307	4 E2|4 87.66 cM	71957	NM_028020; ENSMUST00000030901; ENSMUST00000120794; ENSMUST00000132632; ENSMUST00000134678; ENSMUST00000135844; ENSMUST00000149458; ENSMUST00000156460; BC008240; BC011155; OTTMUST00000025529; OTTMUST00000025530; OTTMUST00000025531; OTTMUST00000071469; OTTMUST00000071470; OTTMUST00000071471; OTTMUST00000071472; uc008wfh.1; NONMMUT051010	RefSeq; ENSEMBL; GenBank; Havana transcript; UCSC Genes; NONCODE	Mus musculus cleavage and polyadenylation specific factor 3-like (Cpsf3l), mRNA.; ensembl_havana_transcript:known chromosome:GRCm38:4:155869546:155889103:1 gene:ENSMUSG00000029034 gene_biotype:protein_coding transcript_biotype:protein_coding; havana:novel chromosome:GRCm38:4:155869546:155888685:1 gene:ENSMUSG00000029034 gene_biotype:protein_coding transcript_biotype:protein_coding; havana:known c…	NM_028020; ENSMUST00000030901; ENSMUST00000120794; ENSMUST00000132632; ENSMUST00000134678; ENSMUST00000135844; ENSMUST00000149458; ENSMUST00000156460; BC008240; BC011155; uc008wfh.1	Q9CWS4; A8Y5J3; D6RH69	NM_028020; ENSMUST00000030901; ENSMUST00000120794; ENSMUST00000132632; ENSMUST00000134678; ENSMUST00000135844; ENSMUST00000149458; ENSMUST00000156460; BC008240; BC011155; uc008wfh.1	Mm.475640	bladder| bone| bone marrow| brain| dorsal root ganglion| embryonic tissue| extraembryonic tissue| eye| heart| inner ear| intestine| joint| kidney| liver| lung| lymph node| mammary gland| molar| ovary| pancreas| salivary gland| skin| spinal cord| spleen| testis| thymus| tongue| vesicular gland|oocyte| morula| blastocyst| gastrula| organogenesis| fetus| neonate| juvenile| adult	NM_028020; ENSMUST00000030901; ENSMUST00000120794; ENSMUST00000132632; ENSMUST00000134678; ENSMUST00000135844; ENSMUST00000149458; ENSMUST00000156460; BC008240; BC011155; OTTMUST00000025529; OTTMUST00000025531; OTTMUST00000071469; uc008wfh.1	no biological data available; inferred from sequence or structural similarity; inferred from electronic annotation	NM_028020; ENSMUST00000030901; ENSMUST00000120794; ENSMUST00000132632; ENSMUST00000134678; ENSMUST00000135844; ENSMUST00000149458; ENSMUST00000156460; BC008240; BC011155; OTTMUST00000025529; uc008wfh.1	inferred from electronic annotation; not recorded; inferred from sequence or structural similarity	NM_028020; ENSMUST00000030901; ENSMUST00000120794; ENSMUST00000132632; ENSMUST00000134678; ENSMUST00000135844; ENSMUST00000149458; ENSMUST00000156460; BC008240; BC011155; OTTMUST00000025529; OTTMUST00000025531; OTTMUST00000071469; uc008wfh.1	inferred from electronic annotation; no biological data available
TC0400002332.mm.1	10.49	0.32	11.25	0.53	-1.69	0.000651	11.41	12.12	-1.63	Bhmt-ps1	betaine-homocysteine methyltransferase, pseudogene 1	chr4	26368984 - 26370207	-	ENSMUST00000178743; OTTMUST00000010847	Pseudogene											30			ENSMUST00000178743; OTTMUST00000010847	ENSEMBL; Havana transcript	ensembl_havana_transcript:known chromosome:GRCm38:4:26368984:26370207:-1 gene:ENSMUSG00000096105 gene_biotype:pseudogene transcript_biotype:processed_pseudogene; cdna:all chromosome:VEGA56:4:26368984:26370207:-1 Gene:OTTMUSG00000004848
TC0400002386.mm.1	10.16	0.31	9.5	0.12	1.58	9.1e-05	9.64	8.84	1.73	Orc3	origin recognition complex, subunit 3; origin recognition complex subunit 3-like (S. cerevisiae)	chr4	34566781 - 34614944	-	NM_001159563; NM_015824; ENSMUST00000048706; ENSMUST00000108142; ENSMUST00000125218; ENSMUST00000132918; ENSMUST00000133107; ENSMUST00000140334; ENSMUST00000141529; ENSMUST00000145619; ENSMUST00000150116; ENSMUST00000154858; ENSMUST00000156987; BC061252; OTTMUST00000014448; OTTMUST00000014449; OTTMUST00000014450; OTTMUST00000014451; OTTMUST00000014452; OTTMUST00000014453; OTTMUST00000014454; OTTM…	Complex	GO:0006260; GO:0061351	DNA replication; neural precursor cell proliferation	GO:0000808; GO:0005634; GO:0005664	origin recognition complex; nucleus; nuclear origin of replication recognition complex	GO:0003677; GO:0003674; GO:0005515	DNA binding; molecular_function; protein binding	Cell_Cycle_KEGG; DNA_replication_Reactome; G1_to_S_cell_cycle_Reactome	ENSMUST00000048706; ENSMUST00000108142; ENSMUST00000140334; OTTMUST00000014448; OTTMUST00000014450; OTTMUST00000014455	IPR020795	Origin recognition complex, subunit 3	385	4|4 A3	50793	NM_001159563; NM_015824; ENSMUST00000048706; ENSMUST00000108142; ENSMUST00000125218; ENSMUST00000132918; ENSMUST00000133107; ENSMUST00000140334; ENSMUST00000141529; ENSMUST00000145619; ENSMUST00000150116; ENSMUST00000154858; ENSMUST00000156987; BC061252; OTTMUST00000014448; OTTMUST00000014449; OTTMUST00000014450; OTTMUST00000014451; OTTMUST00000014452; OTTMUST00000014453; OTTMUST00000014454; OTTM…	RefSeq; ENSEMBL; GenBank; Havana transcript; UCSC Genes; NONCODE	Mus musculus origin recognition complex, subunit 3 (Orc3), transcript variant 2, mRNA.; Mus musculus origin recognition complex, subunit 3 (Orc3), transcript variant 1, mRNA.; ensembl_havana_transcript:known chromosome:GRCm38:4:34570796:34614944:-1 gene:ENSMUSG00000040044 gene_biotype:protein_coding transcript_biotype:protein_coding; ensembl_havana_transcript:known chromosome:GRCm38:4:34570796:34…	NM_001159563; NM_015824; ENSMUST00000048706; ENSMUST00000108142; ENSMUST00000125218; ENSMUST00000132918; ENSMUST00000133107; ENSMUST00000140334; ENSMUST00000141529; ENSMUST00000145619; ENSMUST00000150116; ENSMUST00000154858; ENSMUST00000156987; BC061252; uc008sgb.2; uc008sgd.1; uc008sge.1; uc012dbn.1	Q9JK30; A2AT40; Q3ULT0	NM_001159563; NM_015824; ENSMUST00000048706; ENSMUST00000108142; ENSMUST00000125218; ENSMUST00000132918; ENSMUST00000133107; ENSMUST00000140334; ENSMUST00000141529; ENSMUST00000145619; ENSMUST00000150116; ENSMUST00000154858; ENSMUST00000156987; BC061252; uc008sgb.2; uc008sgd.1; uc008sge.1; uc012dbn.1	Mm.399624	adrenal gland| bladder| bone| bone marrow| brain| connective tissue| embryonic tissue| eye| heart| inner ear| intestine| kidney| liver| lung| mammary gland| molar| muscle| nasopharynx| ovary| oviduct| pancreas| pituitary gland| skin| spleen| testis| thymus| thyroid| uterus|oocyte| unfertilized ovum| blastocyst| egg cylinder| gastrula| organogenesis| fetus| neonate| juvenile| adult	NM_001159563; NM_015824; ENSMUST00000048706; ENSMUST00000108142; ENSMUST00000125218; ENSMUST00000132918; ENSMUST00000133107; ENSMUST00000140334; ENSMUST00000141529; ENSMUST00000145619; ENSMUST00000150116; ENSMUST00000154858; ENSMUST00000156987; BC061252; OTTMUST00000014448; OTTMUST00000014455; uc008sgb.2; uc008sgd.1; uc008sge.1; uc012dbn.1	traceable author statement; inferred from mutant phenotype; inferred from electronic annotation	NM_001159563; NM_015824; ENSMUST00000048706; ENSMUST00000108142; ENSMUST00000125218; ENSMUST00000132918; ENSMUST00000133107; ENSMUST00000140334; ENSMUST00000141529; ENSMUST00000145619; ENSMUST00000150116; ENSMUST00000154858; ENSMUST00000156987; BC061252; OTTMUST00000014448; OTTMUST00000014455; uc008sgb.2; uc008sgd.1; uc008sge.1; uc012dbn.1	not recorded; inferred from electronic annotation; inferred from sequence or structural similarity	NM_001159563; NM_015824; ENSMUST00000048706; ENSMUST00000108142; ENSMUST00000125218; ENSMUST00000132918; ENSMUST00000133107; ENSMUST00000140334; ENSMUST00000141529; ENSMUST00000145619; ENSMUST00000150116; ENSMUST00000154858; ENSMUST00000156987; BC061252; OTTMUST00000014448; OTTMUST00000014455; uc008sgb.2; uc008sgd.1; uc008sge.1; uc012dbn.1	inferred from electronic annotation; no biological data available	NM_001159563; NM_015824; ENSMUST00000048706; ENSMUST00000108142; ENSMUST00000125218; ENSMUST00000132918; ENSMUST00000133107; ENSMUST00000140334; ENSMUST00000141529; ENSMUST00000145619; ENSMUST00000150116; ENSMUST00000154858; ENSMUST00000156987; BC061252; uc008sgb.2; uc008sgd.1; uc008sge.1; uc012dbn.1	GenMAPP
TC0400002475.mm.1	7.27	0.15	7.97	0.31	-1.63	1.3e-05	8.07	8.84	-1.7	Cntfr	ciliary neurotrophic factor receptor	chr4	41657498 - 41697091	-	NM_001136056; NM_001146080; NM_016673; ENSMUST00000064443; ENSMUST00000084701; ENSMUST00000102961; ENSMUST00000102962; ENSMUST00000145379; ENSMUST00000151181; BC046974; BC050928; OTTMUST00000015290; OTTMUST00000015291; OTTMUST00000015292; OTTMUST00000015293; OTTMUST00000015294; OTTMUST00000015295; uc008sje.2; uc008sjf.2; uc008sjg.2	Complex	GO:0001967; GO:0003360; GO:0007548; GO:0008284; GO:0043524; GO:0060538; GO:0070120	suckling behavior; brainstem development; sex differentiation; positive regulation of cell proliferation; negative regulation of neuron apoptotic process; skeletal muscle organ development; ciliary neurotrophic factor-mediated signaling pathway	GO:0005886; GO:0016020; GO:0031225; GO:0097059	plasma membrane; membrane; anchored component of membrane; CNTFR-CLCF1 complex	GO:0004896; GO:0004897; GO:0005102; GO:0005515; GO:0019955	cytokine receptor activity; ciliary neurotrophic factor receptor activity; receptor binding; protein binding; cytokine binding		ENSMUST00000064443; ENSMUST00000084701; ENSMUST00000102961; ENSMUST00000102962; OTTMUST00000015290; OTTMUST00000015291; OTTMUST00000015292; OTTMUST00000015293	IPR013151; IPR003961	Immunoglobulin; Fibronectin, type III	174	4 A5|4 21.81 cM	12804	NM_001136056; NM_001146080; NM_016673; ENSMUST00000064443; ENSMUST00000084701; ENSMUST00000102961; ENSMUST00000102962; ENSMUST00000145379; ENSMUST00000151181; BC046974; BC050928; OTTMUST00000015290; OTTMUST00000015291; OTTMUST00000015292; OTTMUST00000015293; OTTMUST00000015294; OTTMUST00000015295; uc008sje.2; uc008sjf.2; uc008sjg.2; NONMMUT046860	RefSeq; ENSEMBL; GenBank; Havana transcript; UCSC Genes; NONCODE	Mus musculus ciliary neurotrophic factor receptor (Cntfr), transcript variant 2, mRNA.; Mus musculus ciliary neurotrophic factor receptor (Cntfr), transcript variant 3, mRNA.; Mus musculus ciliary neurotrophic factor receptor (Cntfr), transcript variant 1, mRNA.; havana:known chromosome:GRCm38:4:41669674:41695445:-1 gene:ENSMUSG00000028444 gene_biotype:protein_coding transcript_biotype:protein_co…	NM_001136056; NM_001146080; NM_016673; ENSMUST00000064443; ENSMUST00000084701; ENSMUST00000102961; ENSMUST00000102962; ENSMUST00000145379; ENSMUST00000151181; BC046974; BC050928; uc008sje.2; uc008sjf.2; uc008sjg.2	O88507; A2AMR7; C9K0Z6; Q3UVR2; Q9D586	NM_001136056; NM_001146080; NM_016673; ENSMUST00000064443; ENSMUST00000084701; ENSMUST00000102961; ENSMUST00000102962; ENSMUST00000145379; ENSMUST00000151181; BC046974; BC050928; uc008sje.2; uc008sjf.2; uc008sjg.2	Mm.425178	brain| embryonic tissue| eye| mammary gland| nasopharynx| pancreas| testis| thyroid| morula| gastrula| fetus| neonate| juvenile| adult	NM_001136056; NM_001146080; NM_016673; ENSMUST00000064443; ENSMUST00000084701; ENSMUST00000102961; ENSMUST00000102962; ENSMUST00000145379; ENSMUST00000151181; BC046974; BC050928; OTTMUST00000015290; OTTMUST00000015291; OTTMUST00000015292; OTTMUST00000015293; OTTMUST00000015294; uc008sje.2; uc008sjf.2; uc008sjg.2	inferred from mutant phenotype; inferred from genetic interaction; not recorded; inferred from electronic annotation	NM_001136056; NM_001146080; NM_016673; ENSMUST00000064443; ENSMUST00000084701; ENSMUST00000102961; ENSMUST00000102962; ENSMUST00000145379; ENSMUST00000151181; BC046974; BC050928; OTTMUST00000015290; OTTMUST00000015291; OTTMUST00000015294; uc008sje.2; uc008sjf.2; uc008sjg.2	inferred from electronic annotation; not recorded	NM_001136056; NM_001146080; NM_016673; ENSMUST00000064443; ENSMUST00000084701; ENSMUST00000102961; ENSMUST00000102962; ENSMUST00000145379; ENSMUST00000151181; BC046974; BC050928; OTTMUST00000015290; OTTMUST00000015291; OTTMUST00000015292; OTTMUST00000015293; OTTMUST00000015294; uc008sje.2; uc008sjf.2; uc008sjg.2	inferred from electronic annotation; inferred from genetic interaction; not recorded; inferred from physical interaction
TC0400002477.mm.1	12.55	0.2	11.69	0.39	1.81	0.000314	13.1	12.47	1.55	Dctn3	dynactin 3	chr4	41714798 - 41723170	-	NM_001159565; NM_016890; ENSMUST00000030158; ENSMUST00000147120; ENSMUST00000171641; BC061120; OTTMUST00000015307; OTTMUST00000015308; uc008sji.2; uc012dcd.1	Complex	GO:0000910; GO:0007017; GO:0007049; GO:0007067; GO:0051301	cytokinesis; microtubule-based process; cell cycle; mitotic nuclear division; cell division	GO:0000775; GO:0000776; GO:0005694; GO:0005737; GO:0005813; GO:0005856; GO:0005869; GO:0005875; GO:0048471; GO:0000777; GO:0005815; GO:0005819; GO:0030496; GO:0032154	chromosome, centromeric region; kinetochore; chromosome; cytoplasm; centrosome; cytoskeleton; dynactin complex; microtubule associated complex; perinuclear region of cytoplasm; condensed chromosome kinetochore; microtubule organizing center; spindle; midbody; cleavage furrow	GO:0003674; GO:0005515	molecular_function; protein binding		ENSMUST00000030158; ENSMUST00000171641; OTTMUST00000015307	IPR009991	Dynactin subunit p22	90	4|4 B1	53598	NM_001159565; NM_016890; ENSMUST00000030158; ENSMUST00000147120; ENSMUST00000171641; BC061120; OTTMUST00000015307; OTTMUST00000015308; uc008sji.2; uc012dcd.1	RefSeq; ENSEMBL; GenBank; Havana transcript; UCSC Genes	Mus musculus dynactin 3 (Dctn3), transcript variant 2, mRNA.; Mus musculus dynactin 3 (Dctn3), transcript variant 1, mRNA.; ensembl_havana_transcript:known chromosome:GRCm38:4:41714798:41723170:-1 gene:ENSMUSG00000028447 gene_biotype:protein_coding transcript_biotype:protein_coding; havana:putative chromosome:GRCm38:4:41719768:41723137:-1 gene:ENSMUSG00000028447 gene_biotype:protein_coding transc…	NM_001159565; NM_016890; ENSMUST00000030158; ENSMUST00000147120; ENSMUST00000171641; BC061120; uc008sji.2; uc012dcd.1	Q9Z0Y1; E9Q919	NM_001159565; NM_016890; ENSMUST00000030158; ENSMUST00000147120; ENSMUST00000171641; BC061120; uc008sji.2; uc012dcd.1	Mm.29025; Mm.444010	blood| bone| bone marrow| brain| embryonic tissue| extraembryonic tissue| eye| heart| intestine| joint| kidney| liver| lung| lymph node| mammary gland| muscle| olfactory mucosa| pancreas| pituitary gland| prostate| salivary gland| skin| spinal cord| spleen| stomach| testis| thymus| thyroid| tongue| morula| blastocyst| organogenesis| fetus| neonate| juvenile| adult; juvenile	NM_001159565; NM_016890; ENSMUST00000030158; ENSMUST00000147120; ENSMUST00000171641; BC061120; OTTMUST00000015307; uc008sji.2; uc012dcd.1	not recorded; inferred from direct assay; inferred from electronic annotation; inferred from sequence or structural similarity	NM_001159565; NM_016890; ENSMUST00000030158; ENSMUST00000147120; ENSMUST00000171641; BC061120; OTTMUST00000015307; uc008sji.2; uc012dcd.1	inferred from electronic annotation; not recorded; inferred from direct assay; inferred from sequence or structural similarity	NM_001159565; NM_016890; ENSMUST00000030158; ENSMUST00000147120; ENSMUST00000171641; BC061120; OTTMUST00000015307; uc008sji.2; uc012dcd.1	no biological data available; inferred from electronic annotation
TC0400002486.mm.1	14.69	0.21	14.06	0.4	1.56	0.001819	13.81	12.99	1.76	Gm13303	predicted gene 13303; novel pseudogene	chr4	42025429 - 42026712	-	ENSMUST00000117125; OTTMUST00000026563	Pseudogene											30			ENSMUST00000117125; OTTMUST00000026563	ENSEMBL; Havana transcript	havana:known chromosome:GRCm38:4:42025429:42026712:-1 gene:ENSMUSG00000082414 gene_biotype:pseudogene transcript_biotype:unprocessed_pseudogene; cdna:all chromosome:VEGA56:4:42025429:42026712:-1 Gene:OTTMUSG00000011348
TC0400002501.mm.1	13.89	0.15	13.14	0.34	1.69	8.3e-05	13.37	12.48	1.85	Gm13298; LOC100862324; Gm21598; LOC100862043; Gm20938	predicted gene 13298; protein FAM205A-like; predicted gene, 21598; predicted gene, 20938; Novel protein, possible orthologue of human C9orf144B	chr4	42522439 - 42528237	-	NM_001085530; ENSMUST00000180201; OTTMUST00000086945; uc008snh.1	Coding			GO:0016020; GO:0016021	membrane; integral component of membrane							60	4 A5|4; 4|4	545611; 100862324; 100862261; 100862043; 100043920	NM_001085530; ENSMUST00000180201; OTTMUST00000086945; uc008snh.1; NM_001085530_4	RefSeq; ENSEMBL; Havana transcript; UCSC Genes	Mus musculus predicted gene 13298 (Gm13298), mRNA.; ensembl_havana_transcript:putative chromosome:GRCm38:4:42522580:42528175:-1 gene:ENSMUSG00000094066 gene_biotype:protein_coding transcript_biotype:protein_coding; cdna:all chromosome:VEGA56:4:42522580:42528175:-1 Gene:OTTMUSG00000034239; [retired] predicted gene 13298	NM_001085530; ENSMUST00000180201; uc008snh.1	A2APU8	NM_001085530; ENSMUST00000180201; uc008snh.1	Mm.425173	bone marrow| brain| mammary gland| pancreas| testis| fetus| juvenile| adult			NM_001085530; ENSMUST00000180201; OTTMUST00000086945; uc008snh.1	inferred from electronic annotation					1 retired transcript(s) from RefSeq
TC0400002509.mm.1	14.24	0.16	13.07	0.35	2.26	3e-06	14.06	12.57	2.82	Gm12429	predicted gene 12429; novel protein	chr4	42848071 - 42853888	-	NM_001277167; ENSMUST00000107979; OTTMUST00000015640	Coding											40	4 A5|4	433698	NM_001277167; ENSMUST00000107979; OTTMUST00000015640	RefSeq; ENSEMBL; Havana transcript	Mus musculus predicted gene 12429 (Gm12429), mRNA.; havana:putative chromosome:GRCm38:4:42848071:42853888:-1 gene:ENSMUSG00000078721 gene_biotype:protein_coding transcript_biotype:protein_coding; cdna:all chromosome:VEGA56:4:42848071:42853888:-1 Gene:OTTMUSG00000006791	NM_001277167; ENSMUST00000107979	D3YZF6	ENSMUST00000107979	Mm.444648	testis| adult
TC0400002657.mm.1	3.95	0.15	5.18	0.46	-2.34	5e-06	3.05	4.92	-3.65	Smc2os; 2700081L22Rik	structural maintenance of chromosomes 2, opposite strand; novel transcript	chr4	52430284 - 52438965	-	NR_045175; ENSMUST00000141473; OTTMUST00000016279; uc008swi.2	NonCoding											30	4 B2|4	72648	NR_045175; ENSMUST00000141473; OTTMUST00000016279; uc008swi.2; NONMMUT047266	RefSeq; ENSEMBL; Havana transcript; UCSC Genes; NONCODE	Mus musculus structural maintenance of chromosomes 2, opposite strand (Smc2os), long non-coding RNA.; havana:known chromosome:GRCm38:4:52430285:52438965:-1 gene:ENSMUSG00000085763 gene_biotype:antisense transcript_biotype:antisense; cdna:all chromosome:VEGA56:4:52430285:52438965:-1 Gene:OTTMUSG00000007032; Non-coding transcript identified by NONCODE: Linc			NR_045175; ENSMUST00000141473; uc008swi.2	Mm.391869	brain| embryonic tissue| organogenesis| fetus| juvenile
TC0400002658.mm.1	3.13	0.19	6.24	0.44	-8.64	4.08e-11	2.56	6.48	-15.2	Gm12483	predicted gene 12483; pseudogene similar to part of transmembrane channel-like gene family 4 (Tmc4)	chr4	52443762 - 52445405	-	ENSMUST00000117819; OTTMUST00000016338	Complex											40			ENSMUST00000117819; OTTMUST00000016338; NONMMUT047267; NONMMUT047268	ENSEMBL; Havana transcript; NONCODE	havana:known chromosome:GRCm38:4:52443915:52444172:-1 gene:ENSMUSG00000084380 gene_biotype:pseudogene transcript_biotype:processed_pseudogene; cdna:all chromosome:VEGA56:4:52443915:52444172:-1 Gene:OTTMUSG00000007061; Non-coding transcript identified by NONCODE: Antisense
TC0400002665.mm.1	8.56	0.29	10.21	0.5	-3.15	2e-06	8.42	9.89	-2.76	Abca1	ATP-binding cassette, sub-family A (ABC1), member 1	chr4	53030787 - 53159895	-	NM_013454; ENSMUST00000030010; ENSMUST00000149127; OTTMUST00000016509; OTTMUST00000016510; uc008swu.1	Complex	GO:0002790; GO:0006200; GO:0006497; GO:0006810; GO:0006911; GO:0007040; GO:0007186; GO:0008203; GO:0010875; GO:0015914; GO:0016197; GO:0030301; GO:0030819; GO:0032367; GO:0032489; GO:0033344; GO:0033700; GO:0034220; GO:0034380; GO:0038027; GO:0042157; GO:0042158; GO:0042632; GO:0043691; GO:0045332; GO:0050702; GO:0055085; GO:0055091; GO:0055099; GO:0060155; GO:0071222; GO:0071300; GO:0007584; GO:…	peptide secretion; ATP catabolic process; protein lipidation; transport; phagocytosis, engulfment; lysosome organization; G-protein coupled receptor signaling pathway; cholesterol metabolic process; positive regulation of cholesterol efflux; phospholipid transport; endosomal transport; cholesterol transport; positive regulation of cAMP biosynthetic process; intracellular cholesterol transport; re…	GO:0005794; GO:0005886; GO:0005887; GO:0009897; GO:0009986; GO:0016020; GO:0016021; GO:0030139; GO:0034364; GO:0043231; GO:0045121; GO:0045335	Golgi apparatus; plasma membrane; integral component of plasma membrane; external side of plasma membrane; cell surface; membrane; integral component of membrane; endocytic vesicle; high-density lipoprotein particle; intracellular membrane-bounded organelle; membrane raft; phagocytic vesicle	GO:0000166; GO:0005515; GO:0005524; GO:0005548; GO:0008509; GO:0016887; GO:0017111; GO:0017127; GO:0019905; GO:0031267; GO:0034185; GO:0034186; GO:0034188; GO:0042626	nucleotide binding; protein binding; ATP binding; phospholipid transporter activity; anion transmembrane transporter activity; ATPase activity; nucleoside-triphosphatase activity; cholesterol transporter activity; syntaxin binding; small GTPase binding; apolipoprotein binding; apolipoprotein A-I binding; apolipoprotein A-I receptor activity; ATPase activity, coupled to transmembrane movement of s…	Statin_Pathway_PharmGKB	ENSMUST00000030010; OTTMUST00000016509	IPR003439	ABC transporter-like	549	4 A5-B3|4 28.57 cM	11303	NM_013454; ENSMUST00000030010; ENSMUST00000149127; OTTMUST00000016509; OTTMUST00000016510; uc008swu.1; BC172713; NONMMUT047281	RefSeq; ENSEMBL; Havana transcript; UCSC Genes; GenBank; NONCODE	Mus musculus ATP-binding cassette, sub-family A (ABC1), member 1 (Abca1), mRNA.; ensembl_havana_transcript:known chromosome:GRCm38:4:53030787:53159895:-1 gene:ENSMUSG00000015243 gene_biotype:protein_coding transcript_biotype:protein_coding; havana:known chromosome:GRCm38:4:53035488:53040926:-1 gene:ENSMUSG00000015243 gene_biotype:protein_coding transcript_biotype:processed_transcript; cdna:all ch…	NM_013454; ENSMUST00000030010; ENSMUST00000149127; uc008swu.1	P41233; Q8BPY1	NM_013454; ENSMUST00000030010; ENSMUST00000149127; uc008swu.1	Mm.277376	adrenal gland| bone| bone marrow| brain| embryonic tissue| eye| heart| kidney| liver| lung| lymph node| mammary gland| molar| ovary| oviduct| pancreas| pineal gland| prostate| skin| spleen| sympathetic ganglion| testis| thymus| uterus| vagina| organogenesis| fetus| neonate| juvenile| adult	NM_013454; ENSMUST00000030010; ENSMUST00000149127; OTTMUST00000016509; uc008swu.1	inferred from mutant phenotype; not recorded; inferred from electronic annotation; inferred from direct assay	NM_013454; ENSMUST00000030010; ENSMUST00000149127; OTTMUST00000016509; uc008swu.1	inferred from direct assay; not recorded; inferred from electronic annotation	NM_013454; ENSMUST00000030010; ENSMUST00000149127; OTTMUST00000016509; uc008swu.1	inferred from electronic annotation; inferred from physical interaction; not recorded; inferred from direct assay; inferred from mutant phenotype	NM_013454; ENSMUST00000030010; ENSMUST00000149127; uc008swu.1	GenMAPP	1 retired transcript(s) from GenBank
TC0400002817.mm.1	7.9	0.13	7.25	0.68	1.57	0.005957	8.02	7.24	1.71	Gm11217	predicted gene 11217; novel transcript	chr4	64254053 - 64276603	-	ENSMUST00000141162; OTTMUST00000000725	NonCoding											57			ENSMUST00000141162; OTTMUST00000000725; NONMMUT047643; NONMMUT047644; NONMMUT047645; uc008thl.1	ENSEMBL; Havana transcript; NONCODE; UCSC Genes	havana:known chromosome:GRCm38:4:64254053:64276603:-1 gene:ENSMUSG00000085032 gene_biotype:lincRNA transcript_biotype:lincRNA; cdna:all chromosome:VEGA56:4:64254053:64276603:-1 Gene:OTTMUSG00000000259; Non-coding transcript identified by NONCODE: Linc; Mus musculus adult male testis cDNA, RIKEN full-length enriched library, clone:4930465K22 product:unclassifiable, full insert sequence.			ENSMUST00000141162	Mm.411637	testis| adult
TC0400003149.mm.1	12.84	0.55	11.98	0.73	1.81	0.030902	9.69	9.08	1.53	Gm10576	predicted gene 10576	chr4	101054558 - 101055262	-	ENSMUST00000097953	Coding											30			ENSMUST00000097953	ENSEMBL	[retired] cdna:known chromosome:GRCm38:4:101054558:101055262:-1 gene:ENSMUSG00000073788 gene_biotype:protein_coding transcript_biotype:protein_coding														1 retired transcript(s) from ENSEMBL
TC0400003446.mm.1	7.15	0.14	7.82	0.08	-1.59	7.09e-09	7.48	8.33	-1.8	Zfp69	zinc finger protein 69	chr4	120930137 - 120951701	-	NM_001005788; ENSMUST00000106280; ENSMUST00000106281; ENSMUST00000130702; ENSMUST00000132839; BC066020; OTTMUST00000020148; OTTMUST00000020149; OTTMUST00000020150; uc008unu.1; uc008unv.2	Complex	GO:0006355; GO:0008150	regulation of transcription, DNA-templated; biological_process	GO:0005575; GO:0005622	cellular_component; intracellular	GO:0046872; GO:0003674; GO:0003676	metal ion binding; molecular_function; nucleic acid binding		ENSMUST00000106280; ENSMUST00000106281; OTTMUST00000020148	IPR001909; IPR007087	Krueppel-associated box; Zinc finger, C2H2	110	4 D2.2|4 56.66 cM	381549	NM_001005788; ENSMUST00000106280; ENSMUST00000106281; ENSMUST00000130702; ENSMUST00000132839; BC066020; OTTMUST00000020148; OTTMUST00000020149; OTTMUST00000020150; uc008unu.1; uc008unv.2	RefSeq; ENSEMBL; GenBank; Havana transcript; UCSC Genes	Mus musculus zinc finger protein 69 (Zfp69), mRNA.; havana:known chromosome:GRCm38:4:120930137:120951699:-1 gene:ENSMUSG00000064141 gene_biotype:protein_coding transcript_biotype:protein_coding; ensembl:known chromosome:GRCm38:4:120930353:120949434:-1 gene:ENSMUSG00000064141 gene_biotype:protein_coding transcript_biotype:protein_coding; havana:putative chromosome:GRCm38:4:120931306:120947816:-1 g…	NM_001005788; ENSMUST00000106280; ENSMUST00000106281; ENSMUST00000130702; ENSMUST00000132839; BC066020; uc008unu.1; uc008unv.2	A2A761; G3UWJ2; Q60905; Q6NZQ1	NM_001005788; ENSMUST00000106280; ENSMUST00000106281; ENSMUST00000130702; ENSMUST00000132839; BC066020; uc008unu.1; uc008unv.2	Mm.331840	bone marrow| brain| eye| inner ear| ovary| pancreas| skin| thymus| unfertilized ovum| fetus| juvenile| adult	NM_001005788; ENSMUST00000106280; ENSMUST00000106281; ENSMUST00000130702; ENSMUST00000132839; BC066020; OTTMUST00000020148; OTTMUST00000020149; uc008unu.1; uc008unv.2	inferred from electronic annotation; no biological data available	NM_001005788; ENSMUST00000106280; ENSMUST00000106281; ENSMUST00000130702; ENSMUST00000132839; BC066020; OTTMUST00000020148; OTTMUST00000020149; uc008unu.1; uc008unv.2	no biological data available; inferred from electronic annotation	NM_001005788; ENSMUST00000106280; ENSMUST00000106281; ENSMUST00000130702; ENSMUST00000132839; BC066020; OTTMUST00000020148; OTTMUST00000020149; uc008unu.1; uc008unv.2	inferred from electronic annotation; no biological data available
TC0400003722.mm.1	8.62	0.07	7.98	0.08	1.56	4e-11	8.54	7.88	1.58	Dhdds	dehydrodolichyl diphosphate synthase	chr4	133969028 - 134000918	-	NM_026144; ENSMUST00000012262; ENSMUST00000105885; ENSMUST00000105886; ENSMUST00000105887; ENSMUST00000105889; ENSMUST00000130464; ENSMUST00000134096; ENSMUST00000142660; ENSMUST00000144668; ENSMUST00000146241; ENSMUST00000150729; BC004011; OTTMUST00000022719; OTTMUST00000023335; OTTMUST00000023336; OTTMUST00000023337; OTTMUST00000023338; OTTMUST00000023339; OTTMUST00000023340; OTTMUST00000023523…	Complex	GO:0006486; GO:0008150; GO:0008152	protein glycosylation; biological_process; metabolic process	GO:0005783; GO:0016020; GO:0005575; GO:0005789	endoplasmic reticulum; membrane; cellular_component; endoplasmic reticulum membrane	GO:0004659; GO:0004661; GO:0008318; GO:0008412; GO:0008495; GO:0016740; GO:0016765; GO:0043888; GO:0043918; GO:0043919; GO:0046428; GO:0048045; GO:0052622; GO:0052623; GO:0005515	prenyltransferase activity; protein geranylgeranyltransferase activity; protein prenyltransferase activity; 4-hydroxybenzoate octaprenyltransferase activity; protoheme IX farnesyltransferase activity; transferase activity; transferase activity, transferring alkyl or aryl (other than methyl) groups; (S)-2,3-di-O-geranylgeranylglyceryl phosphate synthase activity; cadaverine aminopropyltransferase …		ENSMUST00000012262; ENSMUST00000105885; ENSMUST00000105886; ENSMUST00000105887; ENSMUST00000105889; ENSMUST00000130464; ENSMUST00000144668; OTTMUST00000022719; OTTMUST00000023336; OTTMUST00000023337; OTTMUST00000023340; OTTMUST00000023523; OTTMUST00000023730; OTTMUST00000023731	IPR001441	Decaprenyl diphosphate synthase-like	238	4 D3|4	67422	NM_026144; ENSMUST00000012262; ENSMUST00000105885; ENSMUST00000105886; ENSMUST00000105887; ENSMUST00000105889; ENSMUST00000130464; ENSMUST00000134096; ENSMUST00000142660; ENSMUST00000144668; ENSMUST00000146241; ENSMUST00000150729; BC004011; OTTMUST00000022719; OTTMUST00000023335; OTTMUST00000023336; OTTMUST00000023337; OTTMUST00000023338; OTTMUST00000023339; OTTMUST00000023340; OTTMUST00000023523…	RefSeq; ENSEMBL; GenBank; Havana transcript; UCSC Genes; NONCODE	Mus musculus dehydrodolichyl diphosphate synthase (Dhdds), mRNA.; ensembl_havana_transcript:known chromosome:GRCm38:4:133969057:134000887:-1 gene:ENSMUSG00000012117 gene_biotype:protein_coding transcript_biotype:protein_coding; havana:known chromosome:GRCm38:4:133970981:134000393:-1 gene:ENSMUSG00000012117 gene_biotype:protein_coding transcript_biotype:protein_coding; havana:known chromosome:GRCm…	NM_026144; ENSMUST00000012262; ENSMUST00000105885; ENSMUST00000105886; ENSMUST00000105887; ENSMUST00000105889; ENSMUST00000130464; ENSMUST00000134096; ENSMUST00000142660; ENSMUST00000144668; ENSMUST00000146241; ENSMUST00000150729; BC004011; uc008vds.1; uc008vdt.1; uc008vdu.1; uc008vdv.1	Q99KU1; A3KGL3; A3KGK9; A3KGL0; A3KGL2	NM_026144; ENSMUST00000012262; ENSMUST00000105885; ENSMUST00000105886; ENSMUST00000105887; ENSMUST00000105889; ENSMUST00000130464; ENSMUST00000134096; ENSMUST00000142660; ENSMUST00000144668; ENSMUST00000146241; ENSMUST00000150729; BC004011; uc008vds.1; uc008vdt.1; uc008vdu.1; uc008vdv.1	Mm.100290; Mm.410023; Mm.472635	bladder| blood| bone| bone marrow| brain| dorsal root ganglion| embryonic tissue| extraembryonic tissue| eye| heart| inner ear| intestine| joint| kidney| liver| lung| mammary gland| muscle| ovary| pancreas| pituitary gland| prostate| salivary gland| skin| spinal cord| spleen| stomach| sympathetic ganglion| thymus| thyroid| vagina|oocyte| cleavage| gastrula| organogenesis| fetus| neonate| juvenile…	NM_026144; ENSMUST00000012262; ENSMUST00000105885; ENSMUST00000105886; ENSMUST00000105887; ENSMUST00000105889; ENSMUST00000130464; ENSMUST00000134096; ENSMUST00000142660; ENSMUST00000144668; ENSMUST00000146241; ENSMUST00000150729; BC004011; OTTMUST00000022719; OTTMUST00000023337; OTTMUST00000023340; OTTMUST00000023523; OTTMUST00000023730; OTTMUST00000023731; uc008vds.1; uc008vdt.1; uc008vdu.1; uc…	inferred from electronic annotation; no biological data available	NM_026144; ENSMUST00000012262; ENSMUST00000105885; ENSMUST00000105886; ENSMUST00000105887; ENSMUST00000105889; ENSMUST00000130464; ENSMUST00000134096; ENSMUST00000142660; ENSMUST00000144668; ENSMUST00000146241; ENSMUST00000150729; BC004011; OTTMUST00000022719; OTTMUST00000023337; OTTMUST00000023340; OTTMUST00000023523; OTTMUST00000023730; OTTMUST00000023731; uc008vds.1; uc008vdt.1; uc008vdu.1; uc…	inferred from electronic annotation; no biological data available	NM_026144; ENSMUST00000012262; ENSMUST00000105885; ENSMUST00000105886; ENSMUST00000105887; ENSMUST00000105889; ENSMUST00000130464; ENSMUST00000134096; ENSMUST00000142660; ENSMUST00000144668; ENSMUST00000146241; ENSMUST00000150729; BC004011; OTTMUST00000022719; OTTMUST00000023337; OTTMUST00000023340; OTTMUST00000023523; OTTMUST00000023730; OTTMUST00000023731; uc008vds.1; uc008vdt.1; uc008vdu.1; uc…	inferred from electronic annotation
TC0400003725.mm.1	8.4	0.12	7.45	0.16	1.93	2.47e-09	10.04	9.05	1.99	Sh3bgrl3	SH3 domain binding glutamic acid-rich protein-like 3	chr4	134127406 - 134128789	-	NM_080559; ENSMUST00000030651; ENSMUST00000105879; ENSMUST00000136408; BC008110; OTTMUST00000024051; OTTMUST00000024052; OTTMUST00000024053; uc008vec.1	Complex	GO:0045454; GO:0055114; GO:0008150	cell redox homeostasis; oxidation-reduction process; biological_process	GO:0005634; GO:0005737; GO:0070062	nucleus; cytoplasm; extracellular vesicular exosome	GO:0009055; GO:0015035; GO:0003674	electron carrier activity; protein disulfide oxidoreductase activity; molecular_function		ENSMUST00000030651; ENSMUST00000105879; OTTMUST00000024051; OTTMUST00000024052	IPR002109; IPR006993	Glutaredoxin; SH3-binding, glutamic acid-rich protein	50	4 D3|4	73723	NM_080559; ENSMUST00000030651; ENSMUST00000105879; ENSMUST00000136408; BC008110; OTTMUST00000024051; OTTMUST00000024052; OTTMUST00000024053; uc008vec.1; NONMMUT049974	RefSeq; ENSEMBL; GenBank; Havana transcript; UCSC Genes; NONCODE	Mus musculus SH3 domain binding glutamic acid-rich protein-like 3 (Sh3bgrl3), mRNA.; ensembl_havana_transcript:known chromosome:GRCm38:4:134127406:134128789:-1 gene:ENSMUSG00000028843 gene_biotype:protein_coding transcript_biotype:protein_coding; havana:novel chromosome:GRCm38:4:134127413:134128739:-1 gene:ENSMUSG00000028843 gene_biotype:protein_coding transcript_biotype:protein_coding; havana:kn…	NM_080559; ENSMUST00000030651; ENSMUST00000105879; ENSMUST00000136408; BC008110; uc008vec.1	Q91VW3; I7HPY0	NM_080559; ENSMUST00000030651; ENSMUST00000105879; ENSMUST00000136408; BC008110; uc008vec.1	Mm.22240	bladder| blood| bone marrow| brain| connective tissue| embryonic tissue| extraembryonic tissue| eye| heart| intestine| joint| kidney| liver| lung| lymph node| mammary gland| muscle| ovary| pancreas| pituitary gland| prostate| salivary gland| skin| spleen| stomach| testis| thymus| thyroid| tongue| uterus| unfertilized ovum| cleavage| blastocyst| egg cylinder| organogenesis| fetus| juvenile| adult	NM_080559; ENSMUST00000030651; ENSMUST00000105879; ENSMUST00000136408; BC008110; OTTMUST00000024051; OTTMUST00000024052; uc008vec.1	inferred from electronic annotation; no biological data available	NM_080559; ENSMUST00000030651; ENSMUST00000105879; ENSMUST00000136408; BC008110; OTTMUST00000024051; uc008vec.1	inferred from electronic annotation; not recorded	NM_080559; ENSMUST00000030651; ENSMUST00000105879; ENSMUST00000136408; BC008110; OTTMUST00000024051; OTTMUST00000024052; uc008vec.1	inferred from electronic annotation; no biological data available
TC0400003739.mm.1	9.01	0.28	6.69	0.31	5	2.52e-10	8.68	6.12	5.91	1700021N21Rik	RIKEN cDNA 1700021N21 gene; novel transcript (1700021N21Rik)	chr4	134448765 - 134450223	-	NR_045800; ENSMUST00000131110; OTTMUST00000025335; uc029uzx.1	NonCoding											40	4|4	69409	NR_045800; ENSMUST00000131110; OTTMUST00000025335; uc029uzx.1; NONMMUT050008	RefSeq; ENSEMBL; Havana transcript; UCSC Genes; NONCODE	Mus musculus RIKEN cDNA 1700021N21 gene (1700021N21Rik), long non-coding RNA.; havana:known chromosome:GRCm38:4:134448766:134450171:-1 gene:ENSMUSG00000087343 gene_biotype:antisense transcript_biotype:antisense; cdna:all chromosome:VEGA56:4:134448766:134450171:-1 Gene:OTTMUSG00000010833; Non-coding transcript identified by NONCODE: Linc			NR_045800; ENSMUST00000131110; uc029uzx.1	Mm.226215	embryonic tissue| testis| fetus| adult
TC0400003854.mm.1	5.97	0.38	3.92	0.8	4.13	0.000277	4.83	3.91	1.88	4933427I22Rik	RIKEN cDNA 4933427I22 gene; novel transcript	chr4	139926111 - 139943519	-	NR_045159; NR_045160; ENSMUST00000138672; ENSMUST00000153921; OTTMUST00000023385; OTTMUST00000023386; uc029vad.1; uc029vae.1	NonCoding											97	4 D3|4	71235	NR_045159; NR_045160; ENSMUST00000138672; ENSMUST00000153921; OTTMUST00000023385; OTTMUST00000023386; uc029vad.1; uc029vae.1; NONMMUT050273; NONMMUT050274; NONMMUT050275; NONMMUT050276	RefSeq; ENSEMBL; Havana transcript; UCSC Genes; NONCODE	Mus musculus RIKEN cDNA 4933427I22 gene (4933427I22Rik), transcript variant 1, long non-coding RNA.; Mus musculus RIKEN cDNA 4933427I22 gene (4933427I22Rik), transcript variant 5, long non-coding RNA.; havana:known chromosome:GRCm38:4:139926683:139933074:-1 gene:ENSMUSG00000085928 gene_biotype:lincRNA transcript_biotype:lincRNA; havana:known chromosome:GRCm38:4:139926111:139943519:-1 gene:ENSMUSG…			NR_045159; NR_045160; ENSMUST00000138672; ENSMUST00000153921; uc029vad.1; uc029vae.1	Mm.61253	brain| mammary gland| testis| fetus| adult
TC0400004011.mm.1	6.72	0.21	7.54	0.38	-1.76	0.000176	6.71	7.51	-1.73	Gm13201	predicted gene 13201; novel transcript, antisense to Mthfr (Gm13201)	chr4	148071392 - 148075420	-	ENSMUST00000144031; ENSMUST00000177629; OTTMUST00000025658	NonCoding											50			ENSMUST00000144031; ENSMUST00000177629; OTTMUST00000025658; NONMMUT050581; NONMMUT050582	ENSEMBL; Havana transcript; NONCODE	havana:known chromosome:GRCm38:4:148071607:148075420:-1 gene:ENSMUSG00000078494 gene_biotype:antisense transcript_biotype:antisense; ensembl:known chromosome:GRCm38:4:148071392:148073016:-1 gene:ENSMUSG00000078494 gene_biotype:antisense transcript_biotype:antisense; cdna:all chromosome:VEGA56:4:148071607:148075420:-1 Gene:OTTMUSG00000010938; Non-coding transcript identified by NONCODE: Linc			ENSMUST00000144031; ENSMUST00000177629	Mm.411628	testis| adult
TC0400004201.mm.1	11.05	0.24	10.45	0.36	1.51	0.00133	9.42	8.82	1.51	Gm13051	predicted gene 13051; novel KRAB box and zinc finger domain containing protein (Gm13051)	chr4	146097298 - 146126624	+	NM_001037926; ENSMUST00000091878; ENSMUST00000105730; ENSMUST00000154939; BC108336; OTTMUST00000023499; OTTMUST00000063463; OTTMUST00000063464; uc008vsk.2	Complex	GO:0006355; GO:0008150	regulation of transcription, DNA-templated; biological_process	GO:0005575; GO:0005622	cellular_component; intracellular	GO:0003700; GO:0046872; GO:0003676; GO:0003674	sequence-specific DNA binding transcription factor activity; metal ion binding; nucleic acid binding; molecular_function		ENSMUST00000091878; ENSMUST00000105730; OTTMUST00000063463; OTTMUST00000063464	IPR001909; IPR007087	Krueppel-associated box; Zinc finger, C2H2	78	4 E1|4	626316	NM_001037926; ENSMUST00000091878; ENSMUST00000105730; ENSMUST00000154939; BC108336; OTTMUST00000023499; OTTMUST00000063463; OTTMUST00000063464; uc008vsk.2; NONMMUT050515	RefSeq; ENSEMBL; GenBank; Havana transcript; UCSC Genes; NONCODE	Mus musculus predicted gene 13051 (Gm13051), mRNA.; ensembl_havana_transcript:known chromosome:GRCm38:4:146097345:146126621:1 gene:ENSMUSG00000066009 gene_biotype:protein_coding transcript_biotype:protein_coding; havana:putative chromosome:GRCm38:4:146097312:146121977:1 gene:ENSMUSG00000066009 gene_biotype:protein_coding transcript_biotype:protein_coding; havana:putative chromosome:GRCm38:4:14609…	NM_001037926; ENSMUST00000091878; ENSMUST00000105730; ENSMUST00000154939; BC108336; uc008vsk.2	Q32P14; Q5U4H1; Q6NXV0; B2KG43	NM_001037926; ENSMUST00000091878; ENSMUST00000105730; ENSMUST00000154939; BC108336; uc008vsk.2	Mm.270762; Mm.327235	embryonic tissue| pancreas| thymus| blastocyst| organogenesis| fetus| juvenile; embryonic tissue| blastocyst| organogenesis	NM_001037926; ENSMUST00000091878; ENSMUST00000105730; ENSMUST00000154939; BC108336; OTTMUST00000063463; OTTMUST00000063464; uc008vsk.2	not recorded; inferred from electronic annotation; no biological data available	NM_001037926; ENSMUST00000091878; ENSMUST00000105730; ENSMUST00000154939; BC108336; OTTMUST00000063463; OTTMUST00000063464; uc008vsk.2	no biological data available; inferred from electronic annotation	NM_001037926; ENSMUST00000091878; ENSMUST00000105730; ENSMUST00000154939; BC108336; OTTMUST00000063463; OTTMUST00000063464; uc008vsk.2	not recorded; inferred from electronic annotation; no biological data available
TC0500000005.mm.1	8.82	0.12	9.82	0.38	-2	2.4e-05	8.63	9.54	-1.87	Gm15772	predicted gene 15772; ribosomal protein L26 (Rpl26) pseudogene	chr5	3236389 - 3236907	+	ENSMUST00000078810; ENSMUST00000118533; OTTMUST00000064457	Pseudogene											30			ENSMUST00000078810; ENSMUST00000118533; OTTMUST00000064457	ENSEMBL; Havana transcript	[retired] cdna:pseudogene chromosome:GRCm38:5:3236389:3236907:1 gene:ENSMUSG00000062353 gene_biotype:pseudogene transcript_biotype:processed_pseudogene; havana:known chromosome:GRCm38:5:3236431:3236868:1 gene:ENSMUSG00000062353 gene_biotype:pseudogene transcript_biotype:processed_pseudogene; cdna:all chromosome:VEGA56:5:3236431:3236868:1 Gene:OTTMUSG00000026108														1 retired transcript(s) from ENSEMBL
TC0500000225.mm.1	6.84	0.18	6.19	0.22	1.57	2e-05	6.96	5.89	2.09	1500035N22Rik	RIKEN cDNA 1500035N22 gene; novel protein (1500035N22Rik)	chr5	24985842 - 24998168	+	XR_140695; ENSMUST00000075081; OTTMUST00000057447; uc008wsp.1	Complex	GO:0008150	biological_process	GO:0005575	cellular_component	GO:0003674	molecular_function					30	5|5	70258	XR_140695; ENSMUST00000075081; OTTMUST00000057447; uc008wsp.1	RefSeq; ENSEMBL; Havana transcript; UCSC Genes	PREDICTED: Mus musculus RIKEN cDNA 1500035N22 gene (1500035N22Rik), transcript variant X1, misc_RNA.; ensembl_havana_transcript:putative chromosome:GRCm38:5:24985842:24998168:1 gene:ENSMUSG00000059631 gene_biotype:protein_coding transcript_biotype:protein_coding; cdna:all chromosome:VEGA56:5:24985842:24998168:1 Gene:OTTMUSG00000023553; Mus musculus adult male cerebellum cDNA, RIKEN full-length en…	XR_140695; ENSMUST00000075081; uc008wsp.1	Q9DB06	XR_140695; ENSMUST00000075081; uc008wsp.1	Mm.373821	brain| juvenile| adult	XR_140695; ENSMUST00000075081; OTTMUST00000057447; uc008wsp.1	no biological data available	XR_140695; ENSMUST00000075081; OTTMUST00000057447; uc008wsp.1	no biological data available	XR_140695; ENSMUST00000075081; OTTMUST00000057447; uc008wsp.1	no biological data available
TC0500000258.mm.1	13.41	0.16	12.79	0.25	1.54	5.4e-05	13.51	12.7	1.75	Gm17695	predicted gene, 17695	chr5	27971436 - 27976845	+	XM_003085498	Coding											30	5|5 13.8 cM	100504484	XM_003085498	RefSeq	[retired] PREDICTED: Mus musculus predicted gene, 17695 (Gm17695), mRNA.														1 retired transcript(s) from RefSeq
TC0500000346.mm.1	8.18	0.15	7.13	0.33	2.07	3.51e-07	7.28	6.11	2.25	Gm2420	predicted gene 2420; Sfi1 homolog, spindle assembly associated (yeast) (Sfi1) pseudogene	chr5	32724352 - 32736194	+	ENSMUST00000119864; OTTMUST00000069290	Complex											161			ENSMUST00000119864; OTTMUST00000069290; NONMMUT051837; NONMMUT051840; NONMMUT051841	ENSEMBL; Havana transcript; NONCODE	havana:known chromosome:GRCm38:5:32724352:32736194:1 gene:ENSMUSG00000082305 gene_biotype:pseudogene transcript_biotype:unprocessed_pseudogene; cdna:all chromosome:VEGA56:5:32724352:32736194:1 Gene:OTTMUSG00000027970; Non-coding transcript identified by NONCODE: Linc
TC0500000442.mm.1	6.68	0.15	5.98	0.26	1.63	1.3e-05	5.64	4.72	1.89	4930421P07Rik	RIKEN cDNA 4930421P07 gene; polymerase (RNA) II (DNA directed) polypeptide D (Polr2d) pseudogene	chr5	38574853 - 38575768	+	ENSMUST00000147322; OTTMUST00000084634	Complex											30	5 B3|5	195712	ENSMUST00000147322; OTTMUST00000084634; NONMMUT052058; NONMMUT052059	ENSEMBL; Havana transcript; NONCODE	havana:known chromosome:GRCm38:5:38575031:38575429:1 gene:ENSMUSG00000086422 gene_biotype:pseudogene transcript_biotype:processed_pseudogene; cdna:all chromosome:VEGA56:5:38575031:38575429:1 Gene:OTTMUSG00000033596; Non-coding transcript identified by NONCODE: Linc			ENSMUST00000147322	Mm.425247	testis| adult
TC0500000516.mm.1	8.75	0.59	7.86	0.79	1.85	0.031957	7.15	6.19	1.95	mmu-mir-8117	mmu-mir-8117	chr5	50252762 - 50252868	+	ENSMUST00000184773	NonCoding											30			ENSMUST00000184773	ENSEMBL	ncrna:known chromosome:GRCm38:5:50252762:50252868:1 gene:ENSMUSG00000099124 gene_biotype:miRNA transcript_biotype:miRNA
TC0500000670.mm.1	5.94	0.08	7.17	0.17	-2.34	3.68e-11	4.94	6.46	-2.86	Atp10d	ATPase, class V, type 10D; ATPase, Class V, type 10D	chr5	72203329 - 72298775	+	NM_153389; NR_003966; ENSMUST00000094710; ENSMUST00000126664; ENSMUST00000136350; ENSMUST00000146393; ENSMUST00000156937; ENSMUST00000169617; BC141328; OTTMUST00000054040; OTTMUST00000054041; OTTMUST00000054042; OTTMUST00000054043; uc008xrg.2; uc008xrh.2; uc008xri.2	Complex	GO:0006200; GO:0006812; GO:0015914; GO:0045332; GO:0006810; GO:0006869; GO:0008152	ATP catabolic process; cation transport; phospholipid transport; phospholipid translocation; transport; lipid transport; metabolic process	GO:0005739; GO:0005783; GO:0005886; GO:0016020; GO:0016021; GO:0005789	mitochondrion; endoplasmic reticulum; plasma membrane; membrane; integral component of membrane; endoplasmic reticulum membrane	GO:0000166; GO:0000287; GO:0004012; GO:0005524; GO:0016787; GO:0019829; GO:0046872	nucleotide binding; magnesium ion binding; phospholipid-translocating ATPase activity; ATP binding; hydrolase activity; cation-transporting ATPase activity; metal ion binding					320	5 C3.2|5	231287	NM_153389; NR_003966; ENSMUST00000094710; ENSMUST00000126664; ENSMUST00000136350; ENSMUST00000146393; ENSMUST00000156937; ENSMUST00000169617; BC141328; OTTMUST00000054040; OTTMUST00000054041; OTTMUST00000054042; OTTMUST00000054043; uc008xrg.2; uc008xrh.2; uc008xri.2; NONMMUT052667; NONMMUT052669	RefSeq; ENSEMBL; GenBank; Havana transcript; UCSC Genes; NONCODE	Mus musculus ATPase, class V, type 10D (Atp10d), mRNA.; Mus musculus ATPase, class V, type 10D (Atp10d), non-coding RNA.; ensembl:known chromosome:GRCm38:5:72280047:72298761:1 gene:ENSMUSG00000046808 gene_biotype:processed_transcript transcript_biotype:processed_transcript; havana:known chromosome:GRCm38:5:72203329:72298775:1 gene:ENSMUSG00000046808 gene_biotype:processed_transcript transcript_bi…	NM_153389; NR_003966; ENSMUST00000094710; ENSMUST00000126664; ENSMUST00000136350; ENSMUST00000146393; ENSMUST00000156937; ENSMUST00000169617; BC141328; uc008xrg.2; uc008xrh.2; uc008xri.2	Q8K2X1; B9EJ52; Q6P241; Q8BU62	NM_153389; NR_003966; ENSMUST00000094710; ENSMUST00000126664; ENSMUST00000136350; ENSMUST00000146393; ENSMUST00000156937; ENSMUST00000169617; BC141328; uc008xrg.2; uc008xrh.2; uc008xri.2	Mm.32775	bladder| blood| bone| bone marrow| embryonic tissue| joint| lung| lymph node| mammary gland| spleen| testis| thymus| blastocyst| organogenesis| fetus| neonate| juvenile| adult	NM_153389; NR_003966; ENSMUST00000094710; ENSMUST00000126664; ENSMUST00000136350; ENSMUST00000146393; ENSMUST00000156937; ENSMUST00000169617; BC141328; uc008xrg.2; uc008xrh.2; uc008xri.2	non-traceable author statement; inferred from electronic annotation	NM_153389; NR_003966; ENSMUST00000094710; ENSMUST00000126664; ENSMUST00000136350; ENSMUST00000146393; ENSMUST00000156937; ENSMUST00000169617; BC141328; uc008xrg.2; uc008xrh.2; uc008xri.2	inferred from direct assay; inferred from electronic annotation; non-traceable author statement	NM_153389; NR_003966; ENSMUST00000094710; ENSMUST00000126664; ENSMUST00000136350; ENSMUST00000146393; ENSMUST00000156937; ENSMUST00000169617; BC141328; uc008xrg.2; uc008xrh.2; uc008xri.2	inferred from electronic annotation; non-traceable author statement
TC0500000678.mm.1	3.62	0.14	5	0.41	-2.6	3.78e-07	2.94	3.97	-2.04	1700071G01Rik	RIKEN cDNA 1700071G01 gene; novel transcript	chr5	73157014 - 73157880	+	ENSMUST00000146728; OTTMUST00000064800; uc008xsq.1	NonCoding											30	5|5	73485	ENSMUST00000146728; OTTMUST00000064800; uc008xsq.1; NONMMUT052700	ENSEMBL; Havana transcript; UCSC Genes; NONCODE	havana:known chromosome:GRCm38:5:73157014:73157880:1 gene:ENSMUSG00000086376 gene_biotype:antisense transcript_biotype:antisense; cdna:all chromosome:VEGA56:5:73157014:73157880:1 Gene:OTTMUSG00000026208; Mus musculus adult male testis cDNA, RIKEN full-length enriched library, clone:1700071G01 product:unclassifiable, full insert sequence.; Non-coding transcript identified by NONCODE: Antisense			ENSMUST00000146728	Mm.396247	testis| adult
TC0500000692.mm.1	6.43	0.32	5.67	0.2	1.69	0.000158	5.54	4.86	1.61	C78283	expressed sequence C78283	chr5	73946351 - 73949325	+	uc008xtf.1	NonCoding											37		97232	uc008xtf.1; KnowTID_00005612; NONMMUT052733	UCSC Genes; Luo lincRNA; NONCODE	Mus musculus lung RCB-0558 LLC cDNA, RIKEN full-length enriched library, clone:G730044N01 product:unclassifiable, full insert sequence.; Non-coding transcript identified by Luo, et al.; Non-coding transcript identified by NONCODE: Linc
TC0500000694.mm.1	7.04	0.12	8.22	0.72	-2.25	0.002697	5.82	6.66	-1.78	1700112M01Rik; Usp46os2	RIKEN cDNA 1700112M01 gene; ubiquitin specific peptidase 46, opposite strand 2; novel transcript (1700112M01Rik)	chr5	74032269 - 74040006	+	XR_140713; ENSMUST00000152787; ENSMUST00000180935; OTTMUST00000065136	NonCoding	GO:0008150	biological_process	GO:0005575	cellular_component	GO:0003674	molecular_function					30	5|5	71184	XR_140713; ENSMUST00000152787; ENSMUST00000180935; OTTMUST00000065136; NONMMUT052740; NONMMUT052741	RefSeq; ENSEMBL; Havana transcript; NONCODE	[retired] PREDICTED: Mus musculus RIKEN cDNA 1700112M01 gene (1700112M01Rik), misc_RNA.; havana:known chromosome:GRCm38:5:74032274:74039996:1 gene:ENSMUSG00000086234 gene_biotype:antisense transcript_biotype:antisense; ensembl:known chromosome:GRCm38:5:74032269:74032845:1 gene:ENSMUSG00000086234 gene_biotype:antisense transcript_biotype:antisense; cdna:all chromosome:VEGA56:5:74032274:74039996:1 …	ENSMUST00000152787; ENSMUST00000180935	Q9CRD1	ENSMUST00000152787; ENSMUST00000180935	Mm.473974	heart| testis| fetus| adult	ENSMUST00000152787; ENSMUST00000180935	no biological data available	ENSMUST00000152787; ENSMUST00000180935	no biological data available	ENSMUST00000152787; ENSMUST00000180935	no biological data available			1 retired transcript(s) from RefSeq
TC0500000785.mm.1	3.76	0.06	4.61	0.36	-1.8	3.2e-05	3.64	4.54	-1.86	Stap1	signal transducing adaptor family member 1	chr5	86071746 - 86103993	+	NM_019992; ENSMUST00000031171; ENSMUST00000123393; ENSMUST00000132546; ENSMUST00000138076; ENSMUST00000151556; BC145550; BC145828; BC145830; OTTMUST00000054587; OTTMUST00000054588; OTTMUST00000054589; OTTMUST00000054590; OTTMUST00000054591; uc008xxf.1; uc008xxg.1; uc008xxh.1; uc012dxt.1	Complex	GO:0007169; GO:0009967; GO:0030099	transmembrane receptor protein tyrosine kinase signaling pathway; positive regulation of signal transduction; myeloid cell differentiation	GO:0005634; GO:0005737; GO:0005739; GO:0043234; GO:0043231	nucleus; cytoplasm; mitochondrion; protein complex; intracellular membrane-bounded organelle	GO:0005070; GO:0005515; GO:0005543	SH3/SH2 adaptor activity; protein binding; phospholipid binding		ENSMUST00000031171; OTTMUST00000054587	IPR001849	Pleckstrin homology domain	150	5 E1|5	56792	NM_019992; ENSMUST00000031171; ENSMUST00000123393; ENSMUST00000132546; ENSMUST00000138076; ENSMUST00000151556; BC145550; BC145828; BC145830; OTTMUST00000054587; OTTMUST00000054588; OTTMUST00000054589; OTTMUST00000054590; OTTMUST00000054591; uc008xxf.1; uc008xxg.1; uc008xxh.1; uc012dxt.1	RefSeq; ENSEMBL; GenBank; Havana transcript; UCSC Genes	Mus musculus signal transducing adaptor family member 1 (Stap1), mRNA.; ensembl_havana_transcript:known chromosome:GRCm38:5:86071746:86103993:1 gene:ENSMUSG00000029254 gene_biotype:protein_coding transcript_biotype:protein_coding; havana:known chromosome:GRCm38:5:86071750:86097699:1 gene:ENSMUSG00000029254 gene_biotype:protein_coding transcript_biotype:retained_intron; havana:known chromosome:GRC…	NM_019992; ENSMUST00000031171; ENSMUST00000123393; ENSMUST00000132546; ENSMUST00000138076; ENSMUST00000151556; BC145550; BC145828; BC145830; uc008xxf.1; uc008xxg.1; uc008xxh.1; uc012dxt.1	Q9JM90; B7ZP01	NM_019992; ENSMUST00000031171; ENSMUST00000123393; ENSMUST00000132546; ENSMUST00000138076; ENSMUST00000151556; BC145550; BC145828; BC145830; uc008xxf.1; uc008xxg.1; uc008xxh.1; uc012dxt.1	Mm.131237	blood| bone| liver| mammary gland| pituitary gland| spleen| thymus| fetus| neonate| juvenile| adult	NM_019992; ENSMUST00000031171; ENSMUST00000123393; ENSMUST00000132546; ENSMUST00000138076; ENSMUST00000151556; BC145550; BC145828; BC145830; OTTMUST00000054587; uc008xxf.1; uc008xxg.1; uc008xxh.1; uc012dxt.1	inferred from direct assay; traceable author statement	NM_019992; ENSMUST00000031171; ENSMUST00000123393; ENSMUST00000132546; ENSMUST00000138076; ENSMUST00000151556; BC145550; BC145828; BC145830; OTTMUST00000054587; uc008xxf.1; uc008xxg.1; uc008xxh.1; uc012dxt.1	not recorded; inferred from electronic annotation	NM_019992; ENSMUST00000031171; ENSMUST00000123393; ENSMUST00000132546; ENSMUST00000138076; ENSMUST00000151556; BC145550; BC145828; BC145830; OTTMUST00000054587; uc008xxf.1; uc008xxg.1; uc008xxh.1; uc012dxt.1	inferred from direct assay; inferred from physical interaction; inferred from electronic annotation
TC0500000799.mm.1	6.31	0.13	5.54	0.52	1.71	0.005559	6.52	5.73	1.73	Gm7337	DAZ interacting protein 1 pseudogene; DAZ interacting protein 1 (Dzip1) pseudogene	chr5	87850359 - 87853013	+	NR_003652; ENSMUST00000180954; ENSMUST00000181439; BC147596; BC147623; OTTMUST00000112381; OTTMUST00000112382; uc008xzc.1	Complex					GO:0046872	metal ion binding					50	5 E1|5	654494	NR_003652; ENSMUST00000180954; ENSMUST00000181439; BC147596; BC147623; OTTMUST00000112381; OTTMUST00000112382; uc008xzc.1	RefSeq; ENSEMBL; GenBank; Havana transcript; UCSC Genes	Mus musculus predicted gene 7337 (Gm7337), non-coding RNA.; havana:known chromosome:GRCm38:5:87850518:87851642:1 gene:ENSMUSG00000067156 gene_biotype:pseudogene transcript_biotype:transcribed_processed_pseudogene; havana:known chromosome:GRCm38:5:87850359:87853013:1 gene:ENSMUSG00000067156 gene_biotype:pseudogene transcript_biotype:processed_transcript; Mus musculus odontogenic, ameloblast asssoc…	NR_003652; ENSMUST00000180954; ENSMUST00000181439; BC147596; BC147623; uc008xzc.1	Q3V0F6	NR_003652; ENSMUST00000180954; ENSMUST00000181439; BC147596; BC147623; uc008xzc.1	Mm.475331	testis| adult					NR_003652; ENSMUST00000180954; ENSMUST00000181439; BC147596; BC147623; uc008xzc.1	inferred from electronic annotation
TC0500000809.mm.1	7.33	0.22	9.09	1.11	-3.38	0.000822	7.99	9.5	-2.86	Prol1	proline rich, lacrimal 1	chr5	88317312 - 88328817	+	NM_008644; ENSMUST00000170832; BC021401; BC042902; uc012dya.1	Coding			GO:0005886; GO:0016020	plasma membrane; membrane	GO:0005515	protein binding					93	5 E1|5	17830	NM_008644; ENSMUST00000170832; BC021401; BC042902; uc012dya.1	RefSeq; ENSEMBL; GenBank; UCSC Genes	Mus musculus proline rich, lacrimal 1 (Prol1), mRNA.; ensembl:known chromosome:GRCm38:5:88317312:88328817:1 gene:ENSMUSG00000064156 gene_biotype:protein_coding transcript_biotype:protein_coding; Mus musculus mucin 10, submandibular gland salivary mucin, mRNA (cDNA clone MGC:29112 IMAGE:4166946), complete cds.; Mus musculus mucin 10, submandibular gland salivary mucin, mRNA (cDNA clone MGC:25326 I…	NM_008644; ENSMUST00000170832; BC021401; BC042902; uc012dya.1	Q61002; Q80XS5; Q8VC95; Q9EQG0; E9PYQ4	NM_008644; ENSMUST00000170832; BC021401; BC042902; uc012dya.1	Mm.200411	salivary gland| adult			NM_008644; ENSMUST00000170832; BC021401; BC042902; uc012dya.1	inferred from direct assay	NM_008644; ENSMUST00000170832; BC021401; BC042902; uc012dya.1	inferred from physical interaction
TC0500000862.mm.1	9.29	0.06	8.6	0.36	1.61	4.7e-05	9.42	8.8	1.53	Thap6	THAP domain containing 6	chr5	91962389 - 91972137	+	NR_028429; uc008ybz.1; uc008yca.2; uc008ycb.2	NonCoding											80	5 E2|5	381650	NR_028429; uc008ybz.1; uc008yca.2; uc008ycb.2; NONMMUT053089	RefSeq; UCSC Genes; NONCODE	Mus musculus THAP domain containing 6 (Thap6), non-coding RNA.; Non-coding transcript identified by NONCODE: Antisense			NR_028429; uc008ybz.1; uc008yca.2; uc008ycb.2	Mm.392636	bone marrow| brain| dorsal root ganglion| embryonic tissue| eye| liver| lung| mammary gland| ovary| pancreas| prostate| skin| spinal cord| spleen| testis| thymus| organogenesis| fetus| neonate| juvenile| adult
TC0500000895.mm.1	6.04	0.2	8.11	1.61	-4.22	0.007905	4.37	6.91	-5.81	2010109A12Rik	RIKEN cDNA 2010109A12 gene; novel protein (2010109A12Rik)	chr5	93206518 - 93213475	+	NM_029363; ENSMUST00000031330; OTTMUST00000065867; uc029vjl.1	Complex	GO:0008150	biological_process	GO:0005575	cellular_component	GO:0003674	molecular_function					40	5 E2|5	75610	NM_029363; ENSMUST00000031330; OTTMUST00000065867; uc029vjl.1; NONMMUT053153	RefSeq; ENSEMBL; Havana transcript; UCSC Genes; NONCODE	Mus musculus RIKEN cDNA 2010109A12 gene (2010109A12Rik), mRNA.; ensembl_havana_transcript:putative chromosome:GRCm38:5:93206518:93213475:1 gene:ENSMUSG00000029384 gene_biotype:protein_coding transcript_biotype:protein_coding; cdna:all chromosome:VEGA56:5:93206518:93213475:1 Gene:OTTMUSG00000026617; Non-coding transcript identified by NONCODE: Exonic	NM_029363; ENSMUST00000031330; uc029vjl.1	Q9D875	NM_029363; ENSMUST00000031330; uc029vjl.1	Mm.175502	brain| intestine| testis| adult	NM_029363; ENSMUST00000031330; OTTMUST00000065867; uc029vjl.1	no biological data available	NM_029363; ENSMUST00000031330; OTTMUST00000065867; uc029vjl.1	no biological data available	NM_029363; ENSMUST00000031330; OTTMUST00000065867; uc029vjl.1	no biological data available
TC0500000922.mm.1	5.74	0.53	5.08	0.33	1.59	0.021582	6.46	5.23	2.34	Cxcl13	chemokine (C-X-C motif) ligand 13	chr5	95956928 - 95961068	+	NM_018866; ENSMUST00000023840; BC012965; uc008yfb.1	Coding	GO:0002518; GO:0006935; GO:0006954; GO:0006955; GO:0007166; GO:0007204; GO:0007267; GO:0010820; GO:0032861; GO:0033625; GO:0033634; GO:0035754; GO:0035768; GO:0035769; GO:0042742; GO:0048535; GO:0070098; GO:2000273; GO:2000545	lymphocyte chemotaxis across high endothelial venule; chemotaxis; inflammatory response; immune response; cell surface receptor signaling pathway; positive regulation of cytosolic calcium ion concentration; cell-cell signaling; positive regulation of T cell chemotaxis; activation of Rap GTPase activity; positive regulation of integrin activation; positive regulation of cell-cell adhesion mediated…	GO:0005576; GO:0005615	extracellular region; extracellular space	GO:0005125; GO:0008009; GO:0008201; GO:0017134; GO:0031724; GO:0031735; GO:0046982; GO:0048018; GO:0048248	cytokine activity; chemokine activity; heparin binding; fibroblast growth factor binding; CXCR5 chemokine receptor binding; CCR10 chemokine receptor binding; protein heterodimerization activity; receptor agonist activity; CXCR3 chemokine receptor binding		ENSMUST00000023840	IPR001811	Chemokine interleukin-8-like domain	40	5 E3|5	55985	NM_018866; ENSMUST00000023840; BC012965; uc008yfb.1	RefSeq; ENSEMBL; GenBank; UCSC Genes	Mus musculus chemokine (C-X-C motif) ligand 13 (Cxcl13), mRNA.; ensembl:known chromosome:GRCm38:5:95956928:95961067:1 gene:ENSMUSG00000023078 gene_biotype:protein_coding transcript_biotype:protein_coding; Mus musculus chemokine (C-X-C motif) ligand 13, mRNA (cDNA clone MGC:13851 IMAGE:4217539), complete cds.	NM_018866; ENSMUST00000023840; BC012965; uc008yfb.1	O55038; Q3U1E8; Q9QX28	NM_018866; ENSMUST00000023840; BC012965; uc008yfb.1	Mm.10116	bladder| epididymis| extraembryonic tissue| intestine| kidney| lung| lymph node| mammary gland| muscle| skin| spleen| stomach| thymus| fetus| neonate| juvenile| adult	NM_018866; ENSMUST00000023840; BC012965; uc008yfb.1	inferred from mutant phenotype; inferred from electronic annotation; not recorded; inferred from direct assay; non-traceable author statement; inferred from sequence or structural similarity	NM_018866; ENSMUST00000023840; BC012965; uc008yfb.1	not recorded; inferred from direct assay; inferred from electronic annotation; inferred from sequence or structural similarity	NM_018866; ENSMUST00000023840; BC012965; uc008yfb.1	inferred from electronic annotation; inferred from direct assay; not recorded; inferred from sequence or structural similarity
TC0500000928.mm.1	5.63	0.04	6.22	0.26	-1.51	2.6e-05	4.35	5.05	-1.63	Anxa3	annexin A3	chr5	96793385 - 96845968	+	NM_013470; ENSMUST00000031447; BC090634; BC141167; uc008yfl.2; uc008yfm.2; uc008yfn.1	Coding	GO:0006909; GO:0010595; GO:0042742; GO:0043086; GO:0043312; GO:0045766; GO:0051054; GO:0051091	phagocytosis; positive regulation of endothelial cell migration; defense response to bacterium; negative regulation of catalytic activity; neutrophil degranulation; positive regulation of angiogenesis; positive regulation of DNA metabolic process; positive regulation of sequence-specific DNA binding transcription factor activity	GO:0005737; GO:0005886; GO:0016020; GO:0030424; GO:0030425; GO:0030670; GO:0042581; GO:0043025; GO:0070062	cytoplasm; plasma membrane; membrane; axon; dendrite; phagocytic vesicle membrane; specific granule; neuronal cell body; extracellular vesicular exosome	GO:0004859; GO:0005509; GO:0005544; GO:0019834	phospholipase inhibitor activity; calcium ion binding; calcium-dependent phospholipid binding; phospholipase A2 inhibitor activity	Prostaglandin_synthesis_regulation	ENSMUST00000031447	IPR018502	Annexin repeat	170	5 E3|5 47.29 cM	11745	NM_013470; ENSMUST00000031447; BC090634; BC141167; uc008yfl.2; uc008yfm.2; uc008yfn.1	RefSeq; ENSEMBL; GenBank; UCSC Genes	Mus musculus annexin A3 (Anxa3), mRNA.; ensembl:known chromosome:GRCm38:5:96793385:96845968:1 gene:ENSMUSG00000029484 gene_biotype:protein_coding transcript_biotype:protein_coding; Mus musculus annexin A3, mRNA (cDNA clone MGC:116584 IMAGE:30942562), complete cds.; Mus musculus annexin A3, mRNA (cDNA clone MGC:176128 IMAGE:9055779), complete cds.	NM_013470; ENSMUST00000031447; BC090634; BC141167; uc008yfl.2; uc008yfm.2; uc008yfn.1	O35639; Q3TET3; Q3TFK4; Q3TLP4; Q3U737; Q8C1X9	NM_013470; ENSMUST00000031447; BC090634; BC141167; uc008yfl.2; uc008yfm.2; uc008yfn.1	Mm.7214	adipose tissue| blood| bone| bone marrow| brain| connective tissue| embryonic tissue| epididymis| extraembryonic tissue| eye| intestine| kidney| liver| lung| mammary gland| molar| muscle| pancreas| pineal gland| pituitary gland| prostate| skin| spleen| stomach| sympathetic ganglion| testis| thymus| thyroid| tongue| uterus| cleavage| blastocyst| organogenesis| fetus| neonate| juvenile| adult	NM_013470; ENSMUST00000031447; BC090634; BC141167; uc008yfl.2; uc008yfm.2; uc008yfn.1	not recorded; inferred from electronic annotation	NM_013470; ENSMUST00000031447; BC090634; BC141167; uc008yfl.2; uc008yfm.2; uc008yfn.1	not recorded; inferred from electronic annotation	NM_013470; ENSMUST00000031447; BC090634; BC141167; uc008yfl.2; uc008yfm.2; uc008yfn.1	inferred from electronic annotation; not recorded	NM_013470; ENSMUST00000031447; BC090634; BC141167; uc008yfl.2; uc008yfm.2; uc008yfn.1	GenMAPP
TC0500001023.mm.1	3.55	0.1	7.24	2.78	-12.94	0.00268	3.02	7.14	-17.42	Ibsp	integrin binding sialoprotein	chr5	104299171 - 104311472	+	NM_008318; ENSMUST00000031246; BC045143; OTTMUST00000050727; uc008ykg.2	Coding	GO:0001503; GO:0001649; GO:0007155; GO:0030198; GO:0031214; GO:0071363	ossification; osteoblast differentiation; cell adhesion; extracellular matrix organization; biomineral tissue development; cellular response to growth factor stimulus	GO:0005576; GO:0005615; GO:0016020; GO:0031988	extracellular region; extracellular space; membrane; membrane-bounded vesicle				ENSMUST00000031246; OTTMUST00000050727	IPR008412	Bone sialoprotein II	80	5 E5|5 50.68 cM	15891	NM_008318; ENSMUST00000031246; BC045143; OTTMUST00000050727; uc008ykg.2	RefSeq; ENSEMBL; GenBank; Havana transcript; UCSC Genes	Mus musculus integrin binding sialoprotein (Ibsp), mRNA.; ensembl_havana_transcript:known chromosome:GRCm38:5:104299171:104311469:1 gene:ENSMUSG00000029306 gene_biotype:protein_coding transcript_biotype:protein_coding; Mus musculus integrin binding sialoprotein, mRNA (cDNA clone MGC:54706 IMAGE:6391115), complete cds.; cdna:all chromosome:VEGA56:5:104299171:104311469:1 Gene:OTTMUSG00000021399	NM_008318; ENSMUST00000031246; BC045143; uc008ykg.2	Q61711; Q3TRM5	NM_008318; ENSMUST00000031246; BC045143; uc008ykg.2	Mm.4987	bone| embryonic tissue| inner ear| joint| molar| nasopharynx| pituitary gland| fetus| neonate| juvenile| adult	NM_008318; ENSMUST00000031246; BC045143; OTTMUST00000050727; uc008ykg.2	inferred from electronic annotation; not recorded; inferred from direct assay; inferred from sequence or structural similarity	NM_008318; ENSMUST00000031246; BC045143; OTTMUST00000050727; uc008ykg.2	inferred from electronic annotation; not recorded; inferred from sequence or structural similarity
TC0500001031.mm.1	6.42	0.09	7.17	0.74	-1.69	0.017444	5.97	6.78	-1.75	Zfp33b	zinc finger protein 33B	chr5	104570652 - 104749234	+	XM_001487796; uc008ykq.1	Complex											448	5 E5|5	69623	XM_001487796; uc008ykq.1; KnowTID_00005653; NONMMUT053450; NONMMUT053451; NONMMUT053452; NONMMUT053453; NONMMUT053454; NONMMUT053455; NONMMUT053456; NONMMUT053457; NONMMUT053458; NONMMUT053459; NONMMUT053460; NONMMUT053463; NONMMUT053467; NONMMUT053469; XM_003085437	RefSeq; UCSC Genes; Luo lincRNA; NONCODE; MGI/Jackson Lab	[retired] PREDICTED: Mus musculus zinc finger protein 33B (Zfp33b), mRNA.; Mus musculus adult male tongue cDNA, RIKEN full-length enriched library, clone:2310012P17 product:similar to Mszf85 (Fragment) [Mus musculus], full insert sequence.; Non-coding transcript identified by Luo, et al.; Non-coding transcript identified by NONCODE: Linc; [retired] PREDICTED: predicted gene, 20385 (Gm20385), mRNA.														2 retired transcript(s) from RefSeq, MGI/Jackson Lab
TC0500001264.mm.1	7.53	0.12	8.19	0.14	-1.57	6.42e-08	7.84	8.57	-1.67	Pxn	paxillin	chr5	115506676 - 115555987	+	NM_011223; NM_133915; ENSMUST00000067268; ENSMUST00000086523; ENSMUST00000125007; ENSMUST00000125054; ENSMUST00000127345; ENSMUST00000129897; ENSMUST00000134198; ENSMUST00000137716; ENSMUST00000138139; ENSMUST00000139834; ENSMUST00000152156; ENSMUST00000153682; ENSMUST00000157050; OTTMUST00000034817; OTTMUST00000034818; OTTMUST00000034819; OTTMUST00000034820; OTTMUST00000034852; OTTMUST0000003485…	Complex	GO:0000187; GO:0006928; GO:0007010; GO:0007155; GO:0007160; GO:0007229; GO:0008360; GO:0018108; GO:0030032; GO:0034446; GO:0045860; GO:0048041; GO:0048754; GO:0060396; GO:0034614	activation of MAPK activity; cellular component movement; cytoskeleton organization; cell adhesion; cell-matrix adhesion; integrin-mediated signaling pathway; regulation of cell shape; peptidyl-tyrosine phosphorylation; lamellipodium assembly; substrate adhesion-dependent cell spreading; positive regulation of protein kinase activity; focal adhesion assembly; branching morphogenesis of an epithel…	GO:0005634; GO:0005737; GO:0005856; GO:0005886; GO:0005925; GO:0030027; GO:0030054; GO:0031252; GO:0005938	nucleus; cytoplasm; cytoskeleton; plasma membrane; focal adhesion; lamellipodium; cell junction; cell leading edge; cell cortex	GO:0005178; GO:0005515; GO:0008013; GO:0008270; GO:0017166; GO:0019901; GO:0030159; GO:0032403; GO:0046872; GO:0051435	integrin binding; protein binding; beta-catenin binding; zinc ion binding; vinculin binding; protein kinase binding; receptor signaling complex scaffold activity; protein complex binding; metal ion binding; BH4 domain binding	Integrin-mediated_cell_adhesion_KEGG	ENSMUST00000067268; ENSMUST00000086523; OTTMUST00000034817; OTTMUST00000034818	IPR001781	Zinc finger, LIM-type	320	5 F|5 56.1 cM	19303	NM_011223; NM_133915; ENSMUST00000067268; ENSMUST00000086523; ENSMUST00000125007; ENSMUST00000125054; ENSMUST00000127345; ENSMUST00000129897; ENSMUST00000134198; ENSMUST00000137716; ENSMUST00000138139; ENSMUST00000139834; ENSMUST00000152156; ENSMUST00000153682; ENSMUST00000157050; OTTMUST00000034817; OTTMUST00000034818; OTTMUST00000034819; OTTMUST00000034820; OTTMUST00000034852; OTTMUST0000003485…	RefSeq; ENSEMBL; Havana transcript; UCSC Genes; NONCODE	Mus musculus paxillin (Pxn), transcript variant alpha, mRNA.; Mus musculus paxillin (Pxn), transcript variant beta, mRNA.; ensembl_havana_transcript:known chromosome:GRCm38:5:115506676:115555987:1 gene:ENSMUSG00000029528 gene_biotype:protein_coding transcript_biotype:protein_coding; ensembl_havana_transcript:known chromosome:GRCm38:5:115506808:115554978:1 gene:ENSMUSG00000029528 gene_biotype:prot…	NM_011223; NM_133915; ENSMUST00000067268; ENSMUST00000086523; ENSMUST00000125007; ENSMUST00000125054; ENSMUST00000127345; ENSMUST00000129897; ENSMUST00000134198; ENSMUST00000137716; ENSMUST00000138139; ENSMUST00000139834; ENSMUST00000152156; ENSMUST00000153682; ENSMUST00000157050; uc008zec.1	Q8VI36; Q3UG90; Q99LE7; F8VQ28	NM_011223; NM_133915; ENSMUST00000067268; ENSMUST00000086523; ENSMUST00000125007; ENSMUST00000125054; ENSMUST00000127345; ENSMUST00000129897; ENSMUST00000134198; ENSMUST00000137716; ENSMUST00000138139; ENSMUST00000139834; ENSMUST00000152156; ENSMUST00000153682; ENSMUST00000157050; uc008zec.1	Mm.18714	blood| bone| bone marrow| brain| connective tissue| embryonic tissue| epididymis| extraembryonic tissue| eye| inner ear| intestine| joint| kidney| liver| lung| mammary gland| muscle| nasopharynx| ovary| oviduct| pancreas| skin| spinal cord| spleen| stomach| thymus| uterus| blastocyst| organogenesis| fetus| neonate| juvenile| adult	NM_011223; NM_133915; ENSMUST00000067268; ENSMUST00000086523; ENSMUST00000125007; ENSMUST00000125054; ENSMUST00000127345; ENSMUST00000129897; ENSMUST00000134198; ENSMUST00000137716; ENSMUST00000138139; ENSMUST00000139834; ENSMUST00000152156; ENSMUST00000153682; ENSMUST00000157050; OTTMUST00000034818; uc008zec.1	inferred from direct assay; inferred from mutant phenotype; inferred from electronic annotation; traceable author statement; not recorded	NM_011223; NM_133915; ENSMUST00000067268; ENSMUST00000086523; ENSMUST00000125007; ENSMUST00000125054; ENSMUST00000127345; ENSMUST00000129897; ENSMUST00000134198; ENSMUST00000137716; ENSMUST00000138139; ENSMUST00000139834; ENSMUST00000152156; ENSMUST00000153682; ENSMUST00000157050; OTTMUST00000034818; uc008zec.1	not recorded; inferred from electronic annotation; inferred from direct assay; traceable author statement	NM_011223; NM_133915; ENSMUST00000067268; ENSMUST00000086523; ENSMUST00000125007; ENSMUST00000125054; ENSMUST00000127345; ENSMUST00000129897; ENSMUST00000134198; ENSMUST00000137716; ENSMUST00000138139; ENSMUST00000139834; ENSMUST00000152156; ENSMUST00000153682; ENSMUST00000157050; OTTMUST00000034818; uc008zec.1	not recorded; inferred from physical interaction; inferred from electronic annotation; traceable author statement	NM_011223; NM_133915; ENSMUST00000067268; ENSMUST00000086523; ENSMUST00000125007; ENSMUST00000125054; ENSMUST00000127345; ENSMUST00000129897; ENSMUST00000134198; ENSMUST00000137716; ENSMUST00000138139; ENSMUST00000139834; ENSMUST00000152156; ENSMUST00000153682; ENSMUST00000157050; uc008zec.1	GenMAPP	2 retired transcript(s) from UCSC Genes
TC0500001300.mm.1	4.52	0.04	5.31	0.1	-1.74	1.12e-11	4.22	5.21	-2	Ksr2	kinase suppressor of ras 2	chr5	117414000 - 117775003	+	NM_001114545; ENSMUST00000073347; ENSMUST00000180430; OTTMUST00000066347; OTTMUST00000066348; uc008zfu.2; uc008zfw.2	Complex	GO:0006468; GO:0016310; GO:0019722; GO:0035556; GO:0043410	protein phosphorylation; phosphorylation; calcium-mediated signaling; intracellular signal transduction; positive regulation of MAPK cascade	GO:0005622; GO:0005737; GO:0005829; GO:0005886; GO:0016020	intracellular; cytoplasm; cytosol; plasma membrane; membrane	GO:0000166; GO:0004672; GO:0004674; GO:0005078; GO:0005515; GO:0005524; GO:0016301; GO:0016740; GO:0016772; GO:0031434; GO:0046872; GO:0004713	nucleotide binding; protein kinase activity; protein serine/threonine kinase activity; MAP-kinase scaffold activity; protein binding; ATP binding; kinase activity; transferase activity; transferase activity, transferring phosphorus-containing groups; mitogen-activated protein kinase kinase binding; metal ion binding; protein tyrosine kinase activity		ENSMUST00000180430; OTTMUST00000066347	IPR000719; IPR001245	Protein kinase domain; Serine-threonine/tyrosine-protein kinase catalytic domain	279	5 F|5	333050	NM_001114545; ENSMUST00000073347; ENSMUST00000180430; OTTMUST00000066347; OTTMUST00000066348; uc008zfu.2; uc008zfw.2; KnowTID_00005704; NONMMUT054153; NONMMUT054154; NONMMUT054155	RefSeq; ENSEMBL; Havana transcript; UCSC Genes; Luo lincRNA; NONCODE	Mus musculus kinase suppressor of ras 2 (Ksr2), mRNA.; ensembl_havana_transcript:known chromosome:GRCm38:5:117414000:117555942:1 gene:ENSMUSG00000061578 gene_biotype:protein_coding transcript_biotype:retained_intron; havana:novel chromosome:GRCm38:5:117414000:117775003:1 gene:ENSMUSG00000061578 gene_biotype:protein_coding transcript_biotype:protein_coding; cdna:all chromosome:VEGA56:5:117414000:1…	NM_001114545; ENSMUST00000073347; ENSMUST00000180430; uc008zfu.2; uc008zfw.2	Q3UVC0; A5X3G4; C4IXV3; M0QW59	NM_001114545; ENSMUST00000073347; ENSMUST00000180430; uc008zfu.2; uc008zfw.2	Mm.437947; Mm.397116; Mm.487697	bone marrow| brain| ovary| pancreas| unfertilized ovum| juvenile| adult; brain| juvenile; embryonic tissue| organogenesis	NM_001114545; ENSMUST00000073347; ENSMUST00000180430; OTTMUST00000066347; uc008zfu.2; uc008zfw.2	inferred from electronic annotation; inferred from genetic interaction; inferred from direct assay	NM_001114545; ENSMUST00000073347; ENSMUST00000180430; OTTMUST00000066347; uc008zfu.2; uc008zfw.2	inferred from genetic interaction; inferred from electronic annotation; inferred from direct assay	NM_001114545; ENSMUST00000073347; ENSMUST00000180430; OTTMUST00000066347; uc008zfu.2; uc008zfw.2	inferred from electronic annotation; inferred from direct assay; inferred from physical interaction
TC0500001501.mm.1	4.95	0.08	6.43	1.09	-2.77	0.001254	5.05	6.62	-2.98	Gpr133	G protein-coupled receptor 133	chr5	129096750 - 129204599	+	NM_001081342; ENSMUST00000056617; ENSMUST00000155590; ENSMUST00000156437; BC151161; BC157994; OTTMUST00000068596; OTTMUST00000068640; OTTMUST00000068641; uc008zst.1; uc012edy.1	Complex	GO:0007166; GO:0007186; GO:0007218	cell surface receptor signaling pathway; G-protein coupled receptor signaling pathway; neuropeptide signaling pathway	GO:0005886; GO:0016020; GO:0016021	plasma membrane; membrane; integral component of membrane	GO:0004888; GO:0004930	transmembrane signaling receptor activity; G-protein coupled receptor activity		ENSMUST00000056617; OTTMUST00000068596	IPR000203; IPR000832	GPS motif; GPCR, family 2, secretin-like	300	5 G1.3|5	243277	NM_001081342; ENSMUST00000056617; ENSMUST00000155590; ENSMUST00000156437; BC151161; BC157994; OTTMUST00000068596; OTTMUST00000068640; OTTMUST00000068641; uc008zst.1; uc012edy.1; NONMMUT054634	RefSeq; ENSEMBL; GenBank; Havana transcript; UCSC Genes; NONCODE	Mus musculus G protein-coupled receptor 133 (Gpr133), mRNA.; ensembl_havana_transcript:known chromosome:GRCm38:5:129096750:129204599:1 gene:ENSMUSG00000044017 gene_biotype:protein_coding transcript_biotype:protein_coding; havana:known chromosome:GRCm38:5:129096757:129100503:1 gene:ENSMUSG00000044017 gene_biotype:protein_coding transcript_biotype:retained_intron; havana:novel chromosome:GRCm38:5:1…	NM_001081342; ENSMUST00000056617; ENSMUST00000155590; ENSMUST00000156437; BC151161; BC157994; uc008zst.1; uc012edy.1	Q80T32; B2RXV6; D3YU79	NM_001081342; ENSMUST00000056617; ENSMUST00000155590; ENSMUST00000156437; BC151161; BC157994; uc008zst.1; uc012edy.1	Mm.440501	bladder| blood| inner ear| liver| mammary gland| muscle| ovary| oviduct| spleen| testis| thymus| unfertilized ovum| fetus| juvenile| adult	NM_001081342; ENSMUST00000056617; ENSMUST00000155590; ENSMUST00000156437; BC151161; BC157994; OTTMUST00000068596; uc008zst.1; uc012edy.1	inferred from electronic annotation	NM_001081342; ENSMUST00000056617; ENSMUST00000155590; ENSMUST00000156437; BC151161; BC157994; OTTMUST00000068596; uc008zst.1; uc012edy.1	inferred from electronic annotation	NM_001081342; ENSMUST00000056617; ENSMUST00000155590; ENSMUST00000156437; BC151161; BC157994; OTTMUST00000068596; uc008zst.1; uc012edy.1	inferred from electronic annotation
TC0500001654.mm.1	8.02	0.29	6.55	0.78	2.77	0.000272	6.15	5.32	1.78	Gm10874	predicted gene 10874	chr5	138363719 - 138388287	+	ENSMUST00000100526	Complex	GO:0008150	biological_process	GO:0005575	cellular_component	GO:0003674	molecular_function					80			ENSMUST00000100526; NONMMUT054984	ENSEMBL; NONCODE	ensembl:known chromosome:GRCm38:5:138363719:138388287:1 gene:ENSMUSG00000075591 gene_biotype:protein_coding transcript_biotype:protein_coding; Non-coding transcript identified by NONCODE: Linc	ENSMUST00000100526	Q3V0I1	ENSMUST00000100526	Mm.392433	brain| connective tissue| embryonic tissue| eye| heart| kidney| liver| lung| mammary gland| muscle| pancreas| pituitary gland| salivary gland| testis| thymus| organogenesis| fetus| neonate| juvenile| adult	ENSMUST00000100526	no biological data available	ENSMUST00000100526	no biological data available	ENSMUST00000100526	no biological data available
TC0500001898.mm.1	6.61	0.09	7.99	0.14	-2.59	9.92e-13	6.15	7.48	-2.5	Cdk14	cyclin-dependent kinase 14	chr5	4803385 - 5420312	-	NM_011074; ENSMUST00000030763; ENSMUST00000115450; ENSMUST00000115451; ENSMUST00000115452; ENSMUST00000131392; ENSMUST00000132390; ENSMUST00000133465; ENSMUST00000134867; ENSMUST00000137554; ENSMUST00000153331; ENSMUST00000155747; ENSMUST00000156660; ENSMUST00000167567; ENSMUST00000171119; BC068134; OTTMUST00000057149; OTTMUST00000057150; OTTMUST00000057151; OTTMUST00000057152; OTTMUST00000057153…	Complex			GO:0000308; GO:0005634; GO:0005737; GO:0005829; GO:0005886; GO:0016020	cytoplasmic cyclin-dependent protein kinase holoenzyme complex; nucleus; cytoplasm; cytosol; plasma membrane; membrane				ENSMUST00000030763; ENSMUST00000115450; ENSMUST00000115451; ENSMUST00000115452; OTTMUST00000057150; OTTMUST00000057152; OTTMUST00000057154; OTTMUST00000063973	IPR000719; IPR001245	Protein kinase domain; Serine-threonine/tyrosine-protein kinase catalytic domain	356	5 A1|5 2.61 cM	18647	NM_011074; ENSMUST00000030763; ENSMUST00000115450; ENSMUST00000115451; ENSMUST00000115452; ENSMUST00000131392; ENSMUST00000132390; ENSMUST00000133465; ENSMUST00000134867; ENSMUST00000137554; ENSMUST00000153331; ENSMUST00000155747; ENSMUST00000156660; ENSMUST00000167567; ENSMUST00000171119; BC068134; OTTMUST00000057149; OTTMUST00000057150; OTTMUST00000057151; OTTMUST00000057152; OTTMUST00000057153…	RefSeq; ENSEMBL; GenBank; Havana transcript; UCSC Genes; NONCODE	Mus musculus cyclin-dependent kinase 14 (Cdk14), mRNA.; ensembl_havana_transcript:novel chromosome:GRCm38:5:4803391:5380197:-1 gene:ENSMUSG00000028926 gene_biotype:protein_coding transcript_biotype:protein_coding; havana:putative chromosome:GRCm38:5:4805838:5265309:-1 gene:ENSMUSG00000028926 gene_biotype:protein_coding transcript_biotype:protein_coding; havana:putative chromosome:GRCm38:5:4803391…	NM_011074; ENSMUST00000030763; ENSMUST00000115450; ENSMUST00000115451; ENSMUST00000115452; ENSMUST00000131392; ENSMUST00000132390; ENSMUST00000133465; ENSMUST00000134867; ENSMUST00000137554; ENSMUST00000153331; ENSMUST00000155747; ENSMUST00000156660; ENSMUST00000167567; ENSMUST00000171119; BC068134; uc008wih.2; uc008wii.2; uc008wij.1; uc008wik.2; uc008wil.2; uc008wim.2	O35495; D3YV23; D6RHB2; E9PVC7; E9Q9M2; Q6NVF8; Q8BFX6; Q8BN81; Q8BQ67; Q8C411	NM_011074; ENSMUST00000030763; ENSMUST00000115450; ENSMUST00000115451; ENSMUST00000115452; ENSMUST00000131392; ENSMUST00000132390; ENSMUST00000133465; ENSMUST00000134867; ENSMUST00000137554; ENSMUST00000153331; ENSMUST00000155747; ENSMUST00000156660; ENSMUST00000167567; ENSMUST00000171119; BC068134; uc008wih.2; uc008wii.2; uc008wij.1; uc008wik.2; uc008wil.2; uc008wim.2	Mm.389061; Mm.404502; Mm.413992; Mm.414385	adipose tissue| adrenal gland| bladder| bone| bone marrow| brain| connective tissue| dorsal root ganglion| embryonic tissue| eye| fertilized ovum| heart| kidney| lung| lymph node| mammary gland| muscle| pancreas| pituitary gland| prostate| skin| spinal cord| spleen| sympathetic ganglion| zygote| blastocyst| organogenesis| fetus| neonate| juvenile| adult; brain| embryonic tissue| organogenesis| ad…			NM_011074; ENSMUST00000030763; ENSMUST00000115450; ENSMUST00000115451; ENSMUST00000115452; ENSMUST00000131392; ENSMUST00000132390; ENSMUST00000133465; ENSMUST00000134867; ENSMUST00000137554; ENSMUST00000153331; ENSMUST00000155747; ENSMUST00000156660; ENSMUST00000167567; ENSMUST00000171119; BC068134; OTTMUST00000057150; OTTMUST00000057152; OTTMUST00000057154; OTTMUST00000063973; OTTMUST00000063975…	not recorded; inferred from direct assay; inferred from electronic annotation; inferred from sequence or structural similarity
TC0500002139.mm.1	12.63	0.11	11.89	0.12	1.66	5.17e-09	12.19	11.6	1.51	Lmbr1	limb region 1	chr5	29229802 - 29378390	-	NM_020295; ENSMUST00000055195; ENSMUST00000179191; BC016110; uc008wug.1; uc008wuh.1; uc008wui.1; uc012dtv.1	Complex	GO:0035116; GO:0042733	embryonic hindlimb morphogenesis; embryonic digit morphogenesis	GO:0016020; GO:0016021	membrane; integral component of membrane				ENSMUST00000055195; ENSMUST00000179191	IPR006876	LMBR1-like membrane protein	219	5 B1|5 14.81 cM	56873	NM_020295; ENSMUST00000055195; ENSMUST00000179191; BC016110; uc008wug.1; uc008wuh.1; uc008wui.1; uc012dtv.1	RefSeq; ENSEMBL; GenBank; UCSC Genes	Mus musculus limb region 1 (Lmbr1), mRNA.; ensembl:known chromosome:GRCm38:5:29229814:29378390:-1 gene:ENSMUSG00000010721 gene_biotype:protein_coding transcript_biotype:protein_coding; Mus musculus limb region 1, mRNA (cDNA clone MGC:28737 IMAGE:4481088), complete cds.	NM_020295; ENSMUST00000055195; ENSMUST00000179191; BC016110; uc008wug.1; uc008wuh.1; uc008wui.1; uc012dtv.1	Q9JIT0; Q8BMZ2; J3QM78	NM_020295; ENSMUST00000055195; ENSMUST00000179191; BC016110; uc008wug.1; uc008wuh.1; uc008wui.1; uc012dtv.1	Mm.41572	bone marrow| brain| connective tissue| dorsal root ganglion| embryonic tissue| extraembryonic tissue| eye| intestine| lung| mammary gland| nasopharynx| ovary| pancreas| pituitary gland| skin| spinal cord| testis| tongue|oocyte| unfertilized ovum| cleavage| blastocyst| fetus| neonate| juvenile| adult	NM_020295; ENSMUST00000055195; ENSMUST00000179191; BC016110; uc008wug.1; uc008wuh.1; uc008wui.1; uc012dtv.1	not recorded; inferred from mutant phenotype	NM_020295; ENSMUST00000055195; ENSMUST00000179191; BC016110; uc008wug.1; uc008wuh.1; uc008wui.1; uc012dtv.1	inferred from electronic annotation
TC0500002353.mm.1	5.37	0.62	6.8	0.61	-2.7	0.001814	5.69	6.57	-1.84	4930518C09Rik	RIKEN cDNA 4930518C09 gene; novel transcript	chr5	48003066 - 48005707	-	ENSMUST00000172700; OTTMUST00000096642	NonCoding											30			ENSMUST00000172700; OTTMUST00000096642; NONMMUT052186	ENSEMBL; Havana transcript; NONCODE	havana:known chromosome:GRCm38:5:48003066:48005707:-1 gene:ENSMUSG00000092309 gene_biotype:processed_transcript transcript_biotype:processed_transcript; cdna:all chromosome:VEGA56:5:48003066:48005707:-1 Gene:OTTMUSG00000037478; Non-coding transcript identified by NONCODE: Antisense			ENSMUST00000172700	Mm.444726	testis| adult
TC0500002355.mm.1	4.59	0.21	5.71	0.76	-2.18	0.008268	4.23	5.04	-1.76	Kcnip4	Kv channel interacting protein 4	chr5	48389502 - 49524904	-	NM_001199242; NM_001199243; NM_001199244; NM_001199245; NM_030265; ENSMUST00000087395; ENSMUST00000101214; ENSMUST00000101215; ENSMUST00000166924; ENSMUST00000172363; ENSMUST00000175660; ENSMUST00000176191; ENSMUST00000176978; BC051130; OTTMUST00000110740; OTTMUST00000110741; OTTMUST00000110742; OTTMUST00000110743; OTTMUST00000110744; OTTMUST00000110745; OTTMUST00000110746; OTTMUST00000110747; uc…	Complex	GO:0006810; GO:0006811; GO:0006813; GO:0034765; GO:0071805; GO:0007165	transport; ion transport; potassium ion transport; regulation of ion transmembrane transport; potassium ion transmembrane transport; signal transduction	GO:0005886; GO:0016020; GO:0030425; GO:0043025; GO:0005578	plasma membrane; membrane; dendrite; neuronal cell body; proteinaceous extracellular matrix	GO:0005244; GO:0005267; GO:0005509; GO:0046872; GO:0005515	voltage-gated ion channel activity; potassium channel activity; calcium ion binding; metal ion binding; protein binding		ENSMUST00000087395; ENSMUST00000101214; ENSMUST00000101215; ENSMUST00000166924; ENSMUST00000172363; ENSMUST00000175660; ENSMUST00000176191; ENSMUST00000176978; OTTMUST00000110740; OTTMUST00000110741; OTTMUST00000110742; OTTMUST00000110743; OTTMUST00000110744; OTTMUST00000110745; OTTMUST00000110746; OTTMUST00000110747	IPR002048; IPR019577	EF-hand domain; SPARC/Testican, calcium-binding domain	215	5 B3|5	80334	NM_001199242; NM_001199243; NM_001199244; NM_001199245; NM_030265; ENSMUST00000087395; ENSMUST00000101214; ENSMUST00000101215; ENSMUST00000166924; ENSMUST00000172363; ENSMUST00000175660; ENSMUST00000176191; ENSMUST00000176978; BC051130; OTTMUST00000110740; OTTMUST00000110741; OTTMUST00000110742; OTTMUST00000110743; OTTMUST00000110744; OTTMUST00000110745; OTTMUST00000110746; OTTMUST00000110747; uc…	RefSeq; ENSEMBL; GenBank; Havana transcript; UCSC Genes; NONCODE	Mus musculus Kv channel interacting protein 4 (Kcnip4), transcript variant 1, mRNA.; Mus musculus Kv channel interacting protein 4 (Kcnip4), transcript variant 2, mRNA.; Mus musculus Kv channel interacting protein 4 (Kcnip4), transcript variant 5, mRNA.; Mus musculus Kv channel interacting protein 4 (Kcnip4), transcript variant 6, mRNA.; Mus musculus Kv channel interacting protein 4 (Kcnip4), tra…	NM_001199242; NM_001199243; NM_001199244; NM_001199245; NM_030265; ENSMUST00000087395; ENSMUST00000101214; ENSMUST00000101215; ENSMUST00000166924; ENSMUST00000172363; ENSMUST00000175660; ENSMUST00000176191; ENSMUST00000176978; BC051130; uc008xjv.1; uc008xjw.1; uc008xjx.1	Q6PHZ8; F6WDU7; Q3UFC0; Q3V060; Q3YAA5; Q3YAA6; Q3YAA7; Q3YAA8	NM_001199242; NM_001199243; NM_001199244; NM_001199245; NM_030265; ENSMUST00000087395; ENSMUST00000101214; ENSMUST00000101215; ENSMUST00000166924; ENSMUST00000172363; ENSMUST00000175660; ENSMUST00000176191; ENSMUST00000176978; BC051130; uc008xjv.1; uc008xjw.1; uc008xjx.1	Mm.160172	brain| eye| spinal cord| sympathetic ganglion| testis| fetus| neonate| juvenile| adult	NM_001199242; NM_001199243; NM_001199244; NM_001199245; NM_030265; ENSMUST00000087395; ENSMUST00000101214; ENSMUST00000101215; ENSMUST00000166924; ENSMUST00000172363; ENSMUST00000175660; ENSMUST00000176191; ENSMUST00000176978; BC051130; OTTMUST00000110740; uc008xjv.1; uc008xjw.1; uc008xjx.1	inferred from electronic annotation	NM_001199242; NM_001199243; NM_001199244; NM_001199245; NM_030265; ENSMUST00000087395; ENSMUST00000101214; ENSMUST00000101215; ENSMUST00000166924; ENSMUST00000172363; ENSMUST00000175660; ENSMUST00000176191; ENSMUST00000176978; BC051130; OTTMUST00000110740; uc008xjv.1; uc008xjw.1; uc008xjx.1	inferred from electronic annotation; not recorded	NM_001199242; NM_001199243; NM_001199244; NM_001199245; NM_030265; ENSMUST00000087395; ENSMUST00000101214; ENSMUST00000101215; ENSMUST00000166924; ENSMUST00000172363; ENSMUST00000175660; ENSMUST00000176191; ENSMUST00000176978; BC051130; OTTMUST00000110740; OTTMUST00000110741; OTTMUST00000110742; OTTMUST00000110743; OTTMUST00000110744; OTTMUST00000110745; OTTMUST00000110746; OTTMUST00000110747; uc…	inferred from electronic annotation			1 retired transcript(s) from UCSC Genes
TC0500002411.mm.1	4.92	0.66	6.35	0.66	-2.7	0.012249	5.38	6.47	-2.12	Lgi2	leucine-rich repeat LGI family, member 2	chr5	52537864 - 52566303	-	NM_144945; ENSMUST00000039750; uc008xkm.1; uc008xkn.1	Coding	GO:0008150	biological_process	GO:0005576; GO:0005575	extracellular region; cellular_component	GO:0003674; GO:0005515	molecular_function; protein binding		ENSMUST00000039750	IPR001611; IPR005492	Leucine-rich repeat; Leucine-rich glioma-inactivated , EPTP repeat	90	5 C1|5	246316	NM_144945; ENSMUST00000039750; uc008xkm.1; uc008xkn.1	RefSeq; ENSEMBL; UCSC Genes	Mus musculus leucine-rich repeat LGI family, member 2 (Lgi2), mRNA.; ensembl:known chromosome:GRCm38:5:52537864:52566303:-1 gene:ENSMUSG00000039252 gene_biotype:protein_coding transcript_biotype:protein_coding	NM_144945; ENSMUST00000039750; uc008xkm.1; uc008xkn.1	Q8K4Z0; Q50DZ7; Q8BYS1	NM_144945; ENSMUST00000039750; uc008xkm.1; uc008xkn.1	Mm.44721	bladder| brain| embryonic tissue| eye| lung| pancreas| prostate| organogenesis| fetus| neonate| juvenile| adult	NM_144945; ENSMUST00000039750; uc008xkm.1; uc008xkn.1	no biological data available	NM_144945; ENSMUST00000039750; uc008xkm.1; uc008xkn.1	inferred from electronic annotation; no biological data available	NM_144945; ENSMUST00000039750; uc008xkm.1; uc008xkn.1	no biological data available; inferred from electronic annotation
TC0500002458.mm.1	10.01	0.17	9.22	0.28	1.73	2e-06	9.39	8.46	1.91	Arap2	ArfGAP with RhoGAP domain, ankyrin repeat and PH domain 2	chr5	62602445 - 62766198	-	NM_178407; ENSMUST00000076623; ENSMUST00000159022; ENSMUST00000159470; ENSMUST00000160419; ENSMUST00000160620; ENSMUST00000161911; OTTMUST00000088114; OTTMUST00000088115; OTTMUST00000088116; OTTMUST00000088117; OTTMUST00000088118; OTTMUST00000088119; uc008xlz.2; uc008xma.2	Complex	GO:0007165; GO:0032312; GO:0043547	signal transduction; regulation of ARF GTPase activity; positive regulation of GTPase activity	GO:0005622; GO:0005737	intracellular; cytoplasm	GO:0005096; GO:0005547; GO:0008060; GO:0008270; GO:0046872; GO:0005515; GO:0005543	GTPase activator activity; phosphatidylinositol-3,4,5-trisphosphate binding; ARF GTPase activator activity; zinc ion binding; metal ion binding; protein binding; phospholipid binding		ENSMUST00000076623; ENSMUST00000159022; ENSMUST00000159470; OTTMUST00000088114; OTTMUST00000088116; OTTMUST00000088119	IPR000159; IPR000198; IPR001164; IPR001849; IPR011510; IPR021129	Ras-association; Rho GTPase-activating protein domain; Arf GTPase activating protein; Pleckstrin homology domain; Sterile alpha motif, type 2; Sterile alpha motif, type 1	430	5 C3.1|5	212285	NM_178407; ENSMUST00000076623; ENSMUST00000159022; ENSMUST00000159470; ENSMUST00000160419; ENSMUST00000160620; ENSMUST00000161911; OTTMUST00000088114; OTTMUST00000088115; OTTMUST00000088116; OTTMUST00000088117; OTTMUST00000088118; OTTMUST00000088119; uc008xlz.2; uc008xma.2; NONMMUT052391; NONMMUT052392; NONMMUT052393; NONMMUT052394	RefSeq; ENSEMBL; Havana transcript; UCSC Genes; NONCODE	Mus musculus ArfGAP with RhoGAP domain, ankyrin repeat and PH domain 2 (Arap2), mRNA.; ensembl_havana_transcript:known chromosome:GRCm38:5:62602445:62766198:-1 gene:ENSMUSG00000037999 gene_biotype:protein_coding transcript_biotype:protein_coding; havana:putative chromosome:GRCm38:5:62635958:62649853:-1 gene:ENSMUSG00000037999 gene_biotype:protein_coding transcript_biotype:protein_coding; havana:k…	NM_178407; ENSMUST00000076623; ENSMUST00000159022; ENSMUST00000159470; ENSMUST00000160419; ENSMUST00000160620; ENSMUST00000161911; uc008xlz.2; uc008xma.2	Q8BZ05; E0CXD0; E9QP44; F6U703; F7CBI4; Q3UW93; Q8BY88; Q8BYL0	NM_178407; ENSMUST00000076623; ENSMUST00000159022; ENSMUST00000159470; ENSMUST00000160419; ENSMUST00000160620; ENSMUST00000161911; uc008xlz.2; uc008xma.2	Mm.244403; Mm.394905	bladder| bone marrow| brain| embryonic tissue| eye| fertilized ovum| intestine| kidney| liver| lung| lymph node| mammary gland| ovary| skin| spinal cord| spleen| testis| thymus| vagina| unfertilized ovum| zygote| cleavage| morula| gastrula| fetus| neonate| juvenile| adult; brain| ovary| sympathetic ganglion| unfertilized ovum| neonate| juvenile| adult	NM_178407; ENSMUST00000076623; ENSMUST00000159022; ENSMUST00000159470; ENSMUST00000160419; ENSMUST00000160620; ENSMUST00000161911; OTTMUST00000088114; OTTMUST00000088119; uc008xlz.2; uc008xma.2	inferred from electronic annotation	NM_178407; ENSMUST00000076623; ENSMUST00000159022; ENSMUST00000159470; ENSMUST00000160419; ENSMUST00000160620; ENSMUST00000161911; OTTMUST00000088114; OTTMUST00000088119; uc008xlz.2; uc008xma.2	inferred from electronic annotation	NM_178407; ENSMUST00000076623; ENSMUST00000159022; ENSMUST00000159470; ENSMUST00000160419; ENSMUST00000160620; ENSMUST00000161911; OTTMUST00000088114; OTTMUST00000088116; uc008xlz.2; uc008xma.2	inferred from electronic annotation; not recorded
TC0500002805.mm.1	9.29	0.1	7.93	0.93	2.56	0.001057	9.1	7.74	2.56	Antxr2	anthrax toxin receptor 2	chr5	97882783 - 98030962	-	NM_133738; ENSMUST00000031281; BC076595; uc008yga.1	Complex	GO:0022414	reproductive process	GO:0016020; GO:0016021	membrane; integral component of membrane	GO:0004872; GO:0046872; GO:0005515	receptor activity; metal ion binding; protein binding		ENSMUST00000031281	IPR002035; IPR008399; IPR008400	von Willebrand factor, type A; Anthrax toxin receptor, C-terminal; Anthrax toxin receptor, extracellular	190	5 E3|5	71914	NM_133738; ENSMUST00000031281; BC076595; uc008yga.1; NONMMUT053214	RefSeq; ENSEMBL; GenBank; UCSC Genes; NONCODE	Mus musculus anthrax toxin receptor 2 (Antxr2), mRNA.; ensembl:known chromosome:GRCm38:5:97882783:98030733:-1 gene:ENSMUSG00000029338 gene_biotype:protein_coding transcript_biotype:protein_coding; Mus musculus anthrax toxin receptor 2, mRNA (cDNA clone MGC:100142 IMAGE:30649897), complete cds.; Non-coding transcript identified by NONCODE: Exonic	NM_133738; ENSMUST00000031281; BC076595; uc008yga.1	Q6DFX2; C6EQH0; Q3TCL6	NM_133738; ENSMUST00000031281; BC076595; uc008yga.1	Mm.24842; Mm.406069	bladder| blood| bone| bone marrow| brain| connective tissue| dorsal root ganglion| embryonic tissue| extraembryonic tissue| eye| fertilized ovum| heart| inner ear| intestine| kidney| liver| lung| mammary gland| muscle| ovary| oviduct| pancreas| pituitary gland| prostate| skin| spleen| stomach| sympathetic ganglion| testis| thymus| tongue| uterus| vagina| zygote| cleavage| morula| organogenesis| f…	NM_133738; ENSMUST00000031281; BC076595; uc008yga.1	inferred from mutant phenotype	NM_133738; ENSMUST00000031281; BC076595; uc008yga.1	inferred from electronic annotation; inferred from direct assay	NM_133738; ENSMUST00000031281; BC076595; uc008yga.1	inferred from electronic annotation
TC0500002855.mm.1	13.14	0.34	12.28	0.6	1.82	0.00383	9.99	9.35	1.56	LOC636711	Friend virus susceptibility protein 1-like	chr5	101469948 - 101471137	-	uc008yil.1	Coding											30	1|1	636711	uc008yil.1	UCSC Genes	SubName: Full=Putative uncharacterized protein; Flags: Fragment;
TC0500002892.mm.1	5.56	0.08	6.92	0.91	-2.56	0.003021	4.62	6.15	-2.88	Zfp951	zinc finger protein 951	chr5	104813168 - 104860068	-	NM_001039231; ENSMUST00000089906; uc008yks.2; uc012ead.1	Complex	GO:0006355; GO:0008150	regulation of transcription, DNA-templated; biological_process	GO:0005575; GO:0005622	cellular_component; intracellular	GO:0046872; GO:0003674; GO:0003676	metal ion binding; molecular_function; nucleic acid binding		ENSMUST00000089906	IPR001909; IPR007087	Krueppel-associated box; Zinc finger, C2H2	86	5 E5|5	626391	NM_001039231; ENSMUST00000089906; uc008yks.2; uc012ead.1; NONMMUT053472	RefSeq; ENSEMBL; UCSC Genes; NONCODE	Mus musculus zinc finger protein 951 (Zfp951), mRNA.; ensembl:known chromosome:GRCm38:5:104814343:104828957:-1 gene:ENSMUSG00000072774 gene_biotype:protein_coding transcript_biotype:protein_coding; Non-coding transcript identified by NONCODE: Exonic	NM_001039231; ENSMUST00000089906; uc008yks.2; uc012ead.1	F8VPV1; Q3V1G7	NM_001039231; ENSMUST00000089906; uc008yks.2; uc012ead.1	Mm.385405	embryonic tissue| eye| ovary| skin|oocyte| organogenesis| fetus	NM_001039231; ENSMUST00000089906; uc008yks.2; uc012ead.1	inferred from electronic annotation; no biological data available	NM_001039231; ENSMUST00000089906; uc008yks.2; uc012ead.1	no biological data available; inferred from electronic annotation	NM_001039231; ENSMUST00000089906; uc008yks.2; uc012ead.1	inferred from electronic annotation; no biological data available
TC0500002905.mm.1	3.97	0.18	4.86	0.31	-1.85	7e-06	2.94	3.8	-1.82	Gm15817	predicted gene 15817; novel transcript	chr5	105814773 - 105819412	-	ENSMUST00000135958; OTTMUST00000065263	NonCoding											30			ENSMUST00000135958; OTTMUST00000065263; NONMMUT053516; XR_106291	ENSEMBL; Havana transcript; NONCODE; MGI/Jackson Lab	havana:known chromosome:GRCm38:5:105814773:105818988:-1 gene:ENSMUSG00000084878 gene_biotype:antisense transcript_biotype:antisense; cdna:all chromosome:VEGA56:5:105814773:105818988:-1 Gene:OTTMUSG00000026389; Non-coding transcript identified by NONCODE: Antisense; [retired] predicted gene 15817														1 retired transcript(s) from MGI/Jackson Lab
TC0500002925.mm.1	10.28	0.12	11.4	1.25	-2.17	0.0227	9.47	11.59	-4.36	Gm17202	predicted gene 17202; novel transcript	chr5	107404823 - 107431910	-	ENSMUST00000171723; OTTMUST00000093797	NonCoding											30			ENSMUST00000171723; OTTMUST00000093797; NONMMUT053578	ENSEMBL; Havana transcript; NONCODE	havana:known chromosome:GRCm38:5:107404823:107431910:-1 gene:ENSMUSG00000090558 gene_biotype:antisense transcript_biotype:antisense; cdna:all chromosome:VEGA56:5:107404823:107431910:-1 Gene:OTTMUSG00000036578; Non-coding transcript identified by NONCODE: Antisense			ENSMUST00000171723	Mm.332550	brain| uterus| adult
TC0500003100.mm.1	5.29	0.14	5.98	0.34	-1.62	0.00169	5.44	6.46	-2.03	4930430O22Rik	RIKEN cDNA 4930430O22 gene	chr5	115436068 - 115436606	-	ENSMUST00000078701	Coding											30			ENSMUST00000078701	ENSEMBL	[retired] cdna:known chromosome:GRCm38:5:115436068:115436606:-1 gene:ENSMUSG00000057354 gene_biotype:protein_coding transcript_biotype:protein_coding														1 retired transcript(s) from ENSEMBL
TC0500003161.mm.1	6.32	0.19	6.93	0.26	-1.52	0.00017	6.11	6.79	-1.6	1700021F13Rik	RIKEN cDNA 1700021F13 gene	chr5	119805301 - 119807992	-	uc008zgx.1	NonCoding											60	5|5	76926	uc008zgx.1; KnowTID_00005976; NONMMUT054223; NONMMUT054224; NONMMUT054225	UCSC Genes; Luo lincRNA; NONCODE	Mus musculus adult male testis cDNA, RIKEN full-length enriched library, clone:1700021F13 product:unclassifiable, full insert sequence.; Non-coding transcript identified by Luo, et al.; Non-coding transcript identified by NONCODE: Linc
TC0500003480.mm.1	9.45	0.14	8.33	0.36	2.17	7.32e-07	8.75	7.44	2.49	1700123K08Rik	RIKEN cDNA 1700123K08 gene	chr5	138561840 - 138564694	-	NM_029693; ENSMUST00000031501; BC147525; BC147536; uc009afp.1	Coding	GO:0008150; GO:0043547; GO:0051056; GO:0007264	biological_process; positive regulation of GTPase activity; regulation of small GTPase mediated signal transduction; small GTPase mediated signal transduction	GO:0005575; GO:0005622	cellular_component; intracellular	GO:0003674; GO:0005085	molecular_function; guanyl-nucleotide exchange factor activity					70	5 G2|5	76658	NM_029693; ENSMUST00000031501; BC147525; BC147536; uc009afp.1	RefSeq; ENSEMBL; GenBank; UCSC Genes	Mus musculus RIKEN cDNA 1700123K08 gene (1700123K08Rik), mRNA.; ensembl:known chromosome:GRCm38:5:138561840:138564694:-1 gene:ENSMUSG00000029526 gene_biotype:protein_coding transcript_biotype:protein_coding; Mus musculus RIKEN cDNA 1700123K08 gene, mRNA (cDNA clone MGC:182623 IMAGE:9056517), complete cds.; Mus musculus RIKEN cDNA 1700123K08 gene, mRNA (cDNA clone MGC:182633 IMAGE:9056527), comple…	NM_029693; ENSMUST00000031501; BC147525; BC147536; uc009afp.1	Q9D991	NM_029693; ENSMUST00000031501; BC147525; BC147536; uc009afp.1	Mm.73235	eye| testis| juvenile| adult	NM_029693; ENSMUST00000031501; BC147525; BC147536; uc009afp.1	no biological data available; inferred from electronic annotation	NM_029693; ENSMUST00000031501; BC147525; BC147536; uc009afp.1	no biological data available; inferred from electronic annotation	NM_029693; ENSMUST00000031501; BC147525; BC147536; uc009afp.1	no biological data available; inferred from electronic annotation
TC0500003603.mm.1	9.83	0.12	9.24	0.2	1.51	7e-06	9.02	8.06	1.94	Gm5565	predicted gene 5565	chr5	146157981 - 146160510	-	XM_003688817; XM_485697	Coding	GO:0043547; GO:0051056	positive regulation of GTPase activity; regulation of small GTPase mediated signal transduction	GO:0005622	intracellular	GO:0005085	guanyl-nucleotide exchange factor activity					50	5 G3|5	433961	XM_003688817; XM_485697	RefSeq	[retired] PREDICTED: Mus musculus predicted gene 5565, transcript variant 1 (Gm5565), mRNA.; PREDICTED: Mus musculus predicted gene 5565 (Gm5565), transcript variant 2, mRNA.	XM_485697	J3QNG1	XM_485697	Mm.354848	testis| adult	XM_485697	inferred from electronic annotation	XM_485697	inferred from electronic annotation	XM_485697	inferred from electronic annotation			1 retired transcript(s) from RefSeq
TC0500003605.mm.1	15.12	0.13	14.33	0.3	1.73	1.5e-05	14.49	13.8	1.61	1700001J03Rik	RIKEN cDNA 1700001J03 gene	chr5	146182450 - 146185304	-	NM_001008547; ENSMUST00000073721; BC048528; uc009ana.1	Coding	GO:0008150; GO:0043547; GO:0051056; GO:0007264	biological_process; positive regulation of GTPase activity; regulation of small GTPase mediated signal transduction; small GTPase mediated signal transduction	GO:0005575; GO:0005622	cellular_component; intracellular	GO:0003674; GO:0005085	molecular_function; guanyl-nucleotide exchange factor activity					50	5 G3|5	69282	NM_001008547; ENSMUST00000073721; BC048528; uc009ana.1	RefSeq; ENSEMBL; GenBank; UCSC Genes	Mus musculus RIKEN cDNA 1700001J03 gene (1700001J03Rik), mRNA.; ensembl_havana_transcript:known chromosome:GRCm38:5:146182441:146185304:-1 gene:ENSMUSG00000095040 gene_biotype:protein_coding transcript_biotype:protein_coding; Mus musculus RIKEN cDNA 1700001J03 gene, mRNA (cDNA clone MGC:58441 IMAGE:6774214), complete cds.	NM_001008547; ENSMUST00000073721; BC048528; uc009ana.1	Q80ZR8	NM_001008547; ENSMUST00000073721; BC048528; uc009ana.1	Mm.373573	testis| fetus| adult	NM_001008547; ENSMUST00000073721; BC048528; uc009ana.1	no biological data available; inferred from electronic annotation	NM_001008547; ENSMUST00000073721; BC048528; uc009ana.1	no biological data available; inferred from electronic annotation	NM_001008547; ENSMUST00000073721; BC048528; uc009ana.1	no biological data available; inferred from electronic annotation
TC0600000203.mm.1	14.56	0.11	13.94	0.23	1.54	8e-06	14.25	13.57	1.61	Hyal6	hyaluronoglucosaminidase 6	chr6	24733245 - 24745452	+	NM_028920; ENSMUST00000031690; BC151178; OTTMUST00000086980; uc009bbw.1	Coding	GO:0008152; GO:0005975; GO:0008150	metabolic process; carbohydrate metabolic process; biological_process	GO:0005575	cellular_component	GO:0004415; GO:0016787; GO:0016798; GO:0003674; GO:0003824	hyalurononglucosaminidase activity; hydrolase activity; hydrolase activity, acting on glycosyl bonds; molecular_function; catalytic activity		ENSMUST00000031690; OTTMUST00000086980	IPR018155	Hyaluronidase	60	6 A3.1|6	74409	NM_028920; ENSMUST00000031690; BC151178; OTTMUST00000086980; uc009bbw.1	RefSeq; ENSEMBL; GenBank; Havana transcript; UCSC Genes	Mus musculus hyaluronoglucosaminidase 6 (Hyal6), mRNA.; ensembl_havana_transcript:known chromosome:GRCm38:6:24733245:24745452:1 gene:ENSMUSG00000029679 gene_biotype:protein_coding transcript_biotype:protein_coding; Mus musculus hyaluronoglucosaminidase 6, mRNA (cDNA clone MGC:184078 IMAGE:9088067), complete cds.; cdna:all chromosome:VEGA56:6:24733245:24745452:1 Gene:OTTMUSG00000034246	NM_028920; ENSMUST00000031690; BC151178; uc009bbw.1	Q8CDQ9; Q9D4E9	NM_028920; ENSMUST00000031690; BC151178; uc009bbw.1	Mm.87331	testis| adult	NM_028920; ENSMUST00000031690; BC151178; OTTMUST00000086980; uc009bbw.1	inferred from electronic annotation; no biological data available	NM_028920; ENSMUST00000031690; BC151178; OTTMUST00000086980; uc009bbw.1	no biological data available	NM_028920; ENSMUST00000031690; BC151178; OTTMUST00000086980; uc009bbw.1	inferred from electronic annotation; no biological data available
TC0600000242.mm.1	6.04	0.12	6.71	0.23	-1.59	7e-06	6.32	7.06	-1.67	Smo	smoothened homolog (Drosophila)	chr6	29735497 - 29762526	+	NM_176996; ENSMUST00000001812; BC048091; BC096028; OTTMUST00000032499; uc009bee.1; uc009bef.2	Complex			GO:0005737; GO:0005794; GO:0005886; GO:0005901; GO:0005929; GO:0014069; GO:0016020; GO:0016021; GO:0030425; GO:0042995; GO:0043025; GO:0043231; GO:0044294; GO:0044295; GO:0060170; GO:0070062; GO:0072372	cytoplasm; Golgi apparatus; plasma membrane; caveola; cilium; postsynaptic density; membrane; integral component of membrane; dendrite; cell projection; neuronal cell body; intracellular membrane-bounded organelle; dendritic growth cone; axonal growth cone; ciliary membrane; extracellular vesicular exosome; primary cilium	GO:0004871; GO:0004888; GO:0004930; GO:0005113; GO:0008144; GO:0017147; GO:0030165; GO:0042813; GO:0005515; GO:0005119	signal transducer activity; transmembrane signaling receptor activity; G-protein coupled receptor activity; patched binding; drug binding; Wnt-protein binding; PDZ domain binding; Wnt-activated receptor activity; protein binding; smoothened binding	GPCRDB_Other	ENSMUST00000001812; OTTMUST00000032499	IPR000539; IPR020067	Frizzled protein; Frizzled domain	180	6 A3.3|6 12.36 cM	319757	NM_176996; ENSMUST00000001812; BC048091; BC096028; OTTMUST00000032499; uc009bee.1; uc009bef.2; NONMMUT056052	RefSeq; ENSEMBL; GenBank; Havana transcript; UCSC Genes; NONCODE	Mus musculus smoothened homolog (Drosophila) (Smo), mRNA.; ensembl_havana_transcript:known chromosome:GRCm38:6:29735694:29761365:1 gene:ENSMUSG00000001761 gene_biotype:protein_coding transcript_biotype:protein_coding; Mus musculus smoothened homolog (Drosophila), mRNA (cDNA clone MGC:57078 IMAGE:6486595), complete cds.; Mus musculus smoothened homolog (Drosophila), mRNA (cDNA clone MGC:106446 IMA…	NM_176996; ENSMUST00000001812; BC048091; BC096028; uc009bee.1; uc009bef.2	P56726; Q4VBD5; Q80VD0; Q8BJN8; Q8K2P8	NM_176996; ENSMUST00000001812; BC048091; BC096028; uc009bee.1; uc009bef.2	Mm.29279	bone| bone marrow| brain| embryonic tissue| extraembryonic tissue| eye| intestine| kidney| liver| lung| mammary gland| ovary| pancreas| skin| stomach| testis| thymus| uterus| cleavage| blastocyst| organogenesis| fetus| neonate| juvenile| adult			NM_176996; ENSMUST00000001812; BC048091; BC096028; OTTMUST00000032499; uc009bee.1; uc009bef.2	not recorded; inferred from direct assay; inferred from electronic annotation; inferred from sequence or structural similarity	NM_176996; ENSMUST00000001812; BC048091; BC096028; OTTMUST00000032499; uc009bee.1; uc009bef.2	inferred from electronic annotation; not recorded; inferred from direct assay	NM_176996; ENSMUST00000001812; BC048091; BC096028; uc009bee.1; uc009bef.2	GenMAPP
TC0600000800.mm.1	5.27	0.16	4.36	0.37	1.87	3.3e-05	3.96	2.97	1.99	Igkv10-95	immunoglobulin kappa variable 10-95	chr6	68680379 - 68680848	+	ENSMUST00000103329; NCBI_Gene:434031:presumedTranscript_1	Coding					GO:0005515	protein binding		ENSMUST00000103329	IPR013098; IPR013106	Immunoglobulin I-set; Immunoglobulin V-set domain	30			ENSMUST00000103329; NCBI_Gene:434031:presumedTranscript_1	ENSEMBL; MGI/Jackson Lab	ensembl_ig_gene:known chromosome:GRCm38:6:68680562:68680848:1 gene:ENSMUSG00000094902 gene_biotype:IG_LV_gene transcript_biotype:IG_LV_gene; [retired] immunoglobulin kappa variable 10-95										ENSMUST00000103329	inferred from electronic annotation			1 retired transcript(s) from MGI/Jackson Lab
TC0600001086.mm.1	5.85	0.25	6.68	0.29	-1.79	6.1e-05	5.46	6.13	-1.58	1810044D09Rik	RIKEN cDNA 1810044D09 gene	chr6	91440600 - 91441755	+	NR_038153; uc009cya.2	NonCoding											40	6|6	69798	NR_038153; uc009cya.2; KnowTID_00006151; NONMMUT057977; NONMMUT057978	RefSeq; UCSC Genes; Luo lincRNA; NONCODE	Mus musculus RIKEN cDNA 1810044D09 gene (1810044D09Rik), long non-coding RNA.; Non-coding transcript identified by Luo, et al.; Non-coding transcript identified by NONCODE: Linc			NR_038153; uc009cya.2	Mm.229265	brain| embryonic tissue| extraembryonic tissue| liver| mammary gland| ovary| pancreas| testis|oocyte| organogenesis| fetus| juvenile| adult
TC0600001097.mm.1	10.87	0.25	11.48	0.26	-1.53	0.005435	9.92	10.52	-1.51	Nr2c2	nuclear receptor subfamily 2, group C, member 2	chr6	92091390 - 92173058	+	NM_011630; ENSMUST00000113460; ENSMUST00000113463; ENSMUST00000133133; ENSMUST00000133321; ENSMUST00000146175; BC103683; BC103686; OTTMUST00000054739; OTTMUST00000054794; OTTMUST00000054822; OTTMUST00000054863; OTTMUST00000054864; uc009cyp.2; uc009cyq.2; uc009cys.2	Complex	GO:0006351; GO:0006355; GO:0007283; GO:0021549; GO:0030154; GO:0040019; GO:0043401; GO:0045944; GO:0048520; GO:0051321	transcription, DNA-templated; regulation of transcription, DNA-templated; spermatogenesis; cerebellum development; cell differentiation; positive regulation of embryonic development; steroid hormone mediated signaling pathway; positive regulation of transcription from RNA polymerase II promoter; positive regulation of behavior; meiotic cell cycle	GO:0005634	nucleus	GO:0003677; GO:0003700; GO:0003707; GO:0005515; GO:0008270; GO:0043565; GO:0046872; GO:0046982	DNA binding; sequence-specific DNA binding transcription factor activity; steroid hormone receptor activity; protein binding; zinc ion binding; sequence-specific DNA binding; metal ion binding; protein heterodimerization activity	Nuclear_Receptors	ENSMUST00000113460; ENSMUST00000113463; ENSMUST00000146175; OTTMUST00000054739; OTTMUST00000054794; OTTMUST00000054822	IPR000536; IPR001628	Nuclear hormone receptor, ligand-binding, core; Zinc finger, nuclear hormone receptor-type	294	6 D1|6	22026	NM_011630; ENSMUST00000113460; ENSMUST00000113463; ENSMUST00000133133; ENSMUST00000133321; ENSMUST00000146175; BC103683; BC103686; OTTMUST00000054739; OTTMUST00000054794; OTTMUST00000054822; OTTMUST00000054863; OTTMUST00000054864; uc009cyp.2; uc009cyq.2; uc009cys.2; NONMMUT058001; NONMMUT058002; NONMMUT058004; NONMMUT058005; NONMMUT058009	RefSeq; ENSEMBL; GenBank; Havana transcript; UCSC Genes; NONCODE	Mus musculus nuclear receptor subfamily 2, group C, member 2 (Nr2c2), mRNA.; ensembl_havana_transcript:known chromosome:GRCm38:6:92091390:92173057:1 gene:ENSMUSG00000005893 gene_biotype:protein_coding transcript_biotype:protein_coding; havana:novel chromosome:GRCm38:6:92092433:92167705:1 gene:ENSMUSG00000005893 gene_biotype:protein_coding transcript_biotype:protein_coding; havana:putative chromos…	NM_011630; ENSMUST00000113460; ENSMUST00000113463; ENSMUST00000133133; ENSMUST00000133321; ENSMUST00000146175; BC103683; BC103686; uc009cyp.2; uc009cyq.2; uc009cys.2	P49117; G3X9W4; Q3U015; Q3ZAR9; Q3ZAS1; Q5DTL3	NM_011630; ENSMUST00000113460; ENSMUST00000113463; ENSMUST00000133133; ENSMUST00000133321; ENSMUST00000146175; BC103683; BC103686; uc009cyp.2; uc009cyq.2; uc009cys.2	Mm.87062	bladder| blood| bone marrow| brain| embryonic tissue| extraembryonic tissue| eye| heart| inner ear| kidney| liver| lung| lymph node| mammary gland| molar| muscle| nasopharynx| ovary| pancreas| pituitary gland| prostate| skin| spinal cord| spleen| sympathetic ganglion| testis| thymus| thyroid| cleavage| morula| blastocyst| organogenesis| fetus| neonate| juvenile| adult	NM_011630; ENSMUST00000113460; ENSMUST00000113463; ENSMUST00000133133; ENSMUST00000133321; ENSMUST00000146175; BC103683; BC103686; OTTMUST00000054739; OTTMUST00000054794; OTTMUST00000054822; uc009cyp.2; uc009cyq.2; uc009cys.2	inferred from electronic annotation; inferred from mutant phenotype; traceable author statement; not recorded	NM_011630; ENSMUST00000113460; ENSMUST00000113463; ENSMUST00000133133; ENSMUST00000133321; ENSMUST00000146175; BC103683; BC103686; OTTMUST00000054739; OTTMUST00000054794; OTTMUST00000054822; uc009cyp.2; uc009cyq.2; uc009cys.2	not recorded; inferred from electronic annotation	NM_011630; ENSMUST00000113460; ENSMUST00000113463; ENSMUST00000133133; ENSMUST00000133321; ENSMUST00000146175; BC103683; BC103686; OTTMUST00000054739; OTTMUST00000054794; OTTMUST00000054822; uc009cyp.2; uc009cyq.2; uc009cys.2	inferred from electronic annotation; not recorded; inferred from physical interaction	NM_011630; ENSMUST00000113460; ENSMUST00000113463; ENSMUST00000133133; ENSMUST00000133321; ENSMUST00000146175; BC103683; BC103686; uc009cyp.2; uc009cyq.2; uc009cys.2	GenMAPP
TC0600001320.mm.1	3.94	0.06	4.83	0.31	-1.86	5e-06	3.43	4.16	-1.66	Zfp239	zinc finger protein 239	chr6	117862100 - 117873291	+	NM_001001792; NM_008616; ENSMUST00000079405; ENSMUST00000112857; ENSMUST00000134619; ENSMUST00000136316; ENSMUST00000141657; ENSMUST00000150936; ENSMUST00000172088; BC003315; OTTMUST00000052590; OTTMUST00000052591; OTTMUST00000052592; OTTMUST00000052593; OTTMUST00000052594; OTTMUST00000053281; uc009dlc.1; uc009dld.1	Complex	GO:0006351; GO:0006355	transcription, DNA-templated; regulation of transcription, DNA-templated	GO:0005634	nucleus	GO:0003676; GO:0003677; GO:0046872	nucleic acid binding; DNA binding; metal ion binding		ENSMUST00000079405; ENSMUST00000172088; OTTMUST00000052590	IPR007087	Zinc finger, C2H2	130	6 F1|6 55.62 cM	22685	NM_001001792; NM_008616; ENSMUST00000079405; ENSMUST00000112857; ENSMUST00000134619; ENSMUST00000136316; ENSMUST00000141657; ENSMUST00000150936; ENSMUST00000172088; BC003315; OTTMUST00000052590; OTTMUST00000052591; OTTMUST00000052592; OTTMUST00000052593; OTTMUST00000052594; OTTMUST00000053281; uc009dlc.1; uc009dld.1; NONMMUT058557; NONMMUT058558; NONMMUT058559; NONMMUT058560	RefSeq; ENSEMBL; GenBank; Havana transcript; UCSC Genes; NONCODE	Mus musculus zinc finger protein 239 (Zfp239), transcript variant 1, mRNA.; Mus musculus zinc finger protein 239 (Zfp239), transcript variant 2, mRNA.; ensembl_havana_transcript:known chromosome:GRCm38:6:117863077:117873291:1 gene:ENSMUSG00000042097 gene_biotype:protein_coding transcript_biotype:protein_coding; havana:known chromosome:GRCm38:6:117863084:117870734:1 gene:ENSMUSG00000042097 gene_bi…	NM_001001792; NM_008616; ENSMUST00000079405; ENSMUST00000112857; ENSMUST00000134619; ENSMUST00000136316; ENSMUST00000141657; ENSMUST00000150936; ENSMUST00000172088; BC003315; uc009dlc.1; uc009dld.1	P24399	NM_001001792; NM_008616; ENSMUST00000079405; ENSMUST00000112857; ENSMUST00000134619; ENSMUST00000136316; ENSMUST00000141657; ENSMUST00000150936; ENSMUST00000172088; BC003315; uc009dlc.1; uc009dld.1	Mm.249661	bone marrow| brain| embryonic tissue| eye| liver| mammary gland| skin| spinal cord| testis| blastocyst| egg cylinder| organogenesis| fetus| juvenile| adult	NM_001001792; NM_008616; ENSMUST00000079405; ENSMUST00000112857; ENSMUST00000134619; ENSMUST00000136316; ENSMUST00000141657; ENSMUST00000150936; ENSMUST00000172088; BC003315; OTTMUST00000052590; uc009dlc.1; uc009dld.1	inferred from electronic annotation	NM_001001792; NM_008616; ENSMUST00000079405; ENSMUST00000112857; ENSMUST00000134619; ENSMUST00000136316; ENSMUST00000141657; ENSMUST00000150936; ENSMUST00000172088; BC003315; OTTMUST00000052590; uc009dlc.1; uc009dld.1	inferred from electronic annotation	NM_001001792; NM_008616; ENSMUST00000079405; ENSMUST00000112857; ENSMUST00000134619; ENSMUST00000136316; ENSMUST00000141657; ENSMUST00000150936; ENSMUST00000172088; BC003315; OTTMUST00000052590; uc009dlc.1; uc009dld.1	inferred from electronic annotation
TC0600001333.mm.1	4.38	0.08	6.47	1.11	-4.28	0.000145	3.65	4.71	-2.08	4931430N09Rik	RIKEN cDNA 4931430N09 gene	chr6	118880158 - 118886140	+	NR_046053; uc029vyh.1	NonCoding											130	6|6	74363	NR_046053; uc029vyh.1; NONMMUT058592; NONMMUT058593; NONMMUT058594; NONMMUT058595	RefSeq; UCSC Genes; NONCODE	Mus musculus RIKEN cDNA 4931430N09 gene (4931430N09Rik), long non-coding RNA.; Non-coding transcript identified by NONCODE: Antisense			NR_046053; uc029vyh.1	Mm.399403	testis| adult
TC0600001351.mm.1	8.38	0.26	10	0.29	-3.08	2.05e-08	8.2	9.97	-3.4	1700072O05Rik	RIKEN cDNA 1700072O05 gene	chr6	120554796 - 120574204	+	NR_045733; uc009dnm.1	NonCoding											40	6 F1|6	73505	NR_045733; uc009dnm.1; KnowTID_00006177; NONMMUT058666; NONMMUT058667	RefSeq; UCSC Genes; Luo lincRNA; NONCODE	Mus musculus RIKEN cDNA 1700072O05 gene (1700072O05Rik), long non-coding RNA.; Non-coding transcript identified by Luo, et al.; Non-coding transcript identified by NONCODE: Linc			NR_045733; uc009dnm.1	Mm.416867	testis| adult
TC0600001401.mm.1	6.47	0.22	5.45	0.31	2.03	5e-06	5.84	5.12	1.64	Clec4a2	C-type lectin domain family 4, member a2	chr6	123106428 - 123143999	+	NM_001170332; NM_001170333; NM_011999; ENSMUST00000032248; ENSMUST00000041779; ENSMUST00000159891; ENSMUST00000161365; ENSMUST00000161636; BC006623; BC075729; BC096565; OTTMUST00000087718; OTTMUST00000087719; OTTMUST00000087720; OTTMUST00000087721; OTTMUST00000087722; uc009dqa.1; uc009dqb.2; uc009dqc.2	Coding	GO:0002376; GO:0045087	immune system process; innate immune response	GO:0016020; GO:0016021	membrane; integral component of membrane	GO:0030246	carbohydrate binding		ENSMUST00000032248; ENSMUST00000041779; ENSMUST00000161365; OTTMUST00000087718; OTTMUST00000087719; OTTMUST00000087720	IPR001304	C-type lectin	141	6 F3|6 58.18 cM	26888	NM_001170332; NM_001170333; NM_011999; ENSMUST00000032248; ENSMUST00000041779; ENSMUST00000159891; ENSMUST00000161365; ENSMUST00000161636; BC006623; BC075729; BC096565; OTTMUST00000087718; OTTMUST00000087719; OTTMUST00000087720; OTTMUST00000087721; OTTMUST00000087722; uc009dqa.1; uc009dqb.2; uc009dqc.2	RefSeq; ENSEMBL; GenBank; Havana transcript; UCSC Genes	Mus musculus C-type lectin domain family 4, member a2 (Clec4a2), transcript variant 3, mRNA.; Mus musculus C-type lectin domain family 4, member a2 (Clec4a2), transcript variant 1, mRNA.; Mus musculus C-type lectin domain family 4, member a2 (Clec4a2), transcript variant 2, mRNA.; ensembl_havana_transcript:novel chromosome:GRCm38:6:123123467:123142858:1 gene:ENSMUSG00000030148 gene_biotype:protei…	NM_001170332; NM_001170333; NM_011999; ENSMUST00000032248; ENSMUST00000041779; ENSMUST00000159891; ENSMUST00000161365; ENSMUST00000161636; BC006623; BC075729; BC096565; uc009dqa.1; uc009dqb.2; uc009dqc.2	Q9QZ15; C6EQI4; C6EQI8; Q8C1G3; Q923C7; E0CY25; E0CYQ6	NM_001170332; NM_001170333; NM_011999; ENSMUST00000032248; ENSMUST00000041779; ENSMUST00000159891; ENSMUST00000161365; ENSMUST00000161636; BC006623; BC075729; BC096565; uc009dqa.1; uc009dqb.2; uc009dqc.2	Mm.47384	bone marrow| brain| embryonic tissue| epididymis| joint| liver| mammary gland| molar| skin| spleen| testis| fetus| neonate| juvenile| adult	NM_001170332; NM_001170333; NM_011999; ENSMUST00000032248; ENSMUST00000041779; ENSMUST00000159891; ENSMUST00000161365; ENSMUST00000161636; BC006623; BC075729; BC096565; OTTMUST00000087718; OTTMUST00000087720; uc009dqa.1; uc009dqb.2; uc009dqc.2	inferred from electronic annotation	NM_001170332; NM_001170333; NM_011999; ENSMUST00000032248; ENSMUST00000041779; ENSMUST00000159891; ENSMUST00000161365; ENSMUST00000161636; BC006623; BC075729; BC096565; OTTMUST00000087718; OTTMUST00000087719; OTTMUST00000087720; OTTMUST00000087721; OTTMUST00000087722; uc009dqa.1; uc009dqb.2; uc009dqc.2	traceable author statement; inferred from electronic annotation	NM_001170332; NM_001170333; NM_011999; ENSMUST00000032248; ENSMUST00000041779; ENSMUST00000159891; ENSMUST00000161365; ENSMUST00000161636; BC006623; BC075729; BC096565; OTTMUST00000087718; OTTMUST00000087719; OTTMUST00000087720; OTTMUST00000087721; OTTMUST00000087722; uc009dqa.1; uc009dqb.2; uc009dqc.2	traceable author statement; inferred from electronic annotation
TC0600001530.mm.1	6.4	0.28	7.17	0.32	-1.7	0.000193	5.15	6.23	-2.11	Clec2d	C-type lectin domain family 2, member d	chr6	129180615 - 129186535	+	NM_053109; ENSMUST00000032260; BC106776; OTTMUST00000072287; uc009efe.2	Coding	GO:0006968; GO:0007165; GO:0042270; GO:0045671	cellular defense response; signal transduction; protection from natural killer cell mediated cytotoxicity; negative regulation of osteoclast differentiation	GO:0005886; GO:0005887; GO:0009897; GO:0016020; GO:0016021; GO:0009986	plasma membrane; integral component of plasma membrane; external side of plasma membrane; membrane; integral component of membrane; cell surface	GO:0004888; GO:0005515; GO:0030246; GO:0046703	transmembrane signaling receptor activity; protein binding; carbohydrate binding; natural killer cell lectin-like receptor binding		ENSMUST00000032260; OTTMUST00000072287	IPR001304; IPR008646	C-type lectin; Herpesvirus UL45-like	70	6 F3|6	93694	NM_053109; ENSMUST00000032260; BC106776; OTTMUST00000072287; uc009efe.2	RefSeq; ENSEMBL; GenBank; Havana transcript; UCSC Genes	Mus musculus C-type lectin domain family 2, member d (Clec2d), mRNA.; ensembl_havana_transcript:known chromosome:GRCm38:6:129180615:129186534:1 gene:ENSMUSG00000030157 gene_biotype:protein_coding transcript_biotype:protein_coding; Mus musculus C-type lectin domain family 2, member d, mRNA (cDNA clone MGC:123478 IMAGE:40040181), complete cds.; cdna:all chromosome:VEGA56:6:129180615:129186534:1 Gen…	NM_053109; ENSMUST00000032260; BC106776; uc009efe.2	Q91V08; F5BFH0	NM_053109; ENSMUST00000032260; BC106776; uc009efe.2	Mm.197536	intestine| liver| mammary gland| prostate| spleen| fetus| juvenile| adult	NM_053109; ENSMUST00000032260; BC106776; OTTMUST00000072287; uc009efe.2	traceable author statement; inferred from sequence or structural similarity; inferred from direct assay; inferred from genetic interaction	NM_053109; ENSMUST00000032260; BC106776; OTTMUST00000072287; uc009efe.2	inferred from electronic annotation; traceable author statement; inferred from direct assay	NM_053109; ENSMUST00000032260; BC106776; OTTMUST00000072287; uc009efe.2	inferred from sequence or structural similarity; inferred from physical interaction; inferred from direct assay; inferred from electronic annotation
TC0600001700.mm.1	7.37	0.26	6.6	0.23	1.7	1.7e-05	5.7	4.94	1.69	4933415D12Rik	RIKEN cDNA 4933415D12 gene; novel transcript, antisense to Sox5	chr6	144021898 - 144026200	+	ENSMUST00000156994; OTTMUST00000062265	NonCoding											110			ENSMUST00000156994; OTTMUST00000062265; NONMMUT059404; NONMMUT059405; NONMMUT059406; NONMMUT059407	ENSEMBL; Havana transcript; NONCODE	havana:known chromosome:GRCm38:6:144021908:144023778:1 gene:ENSMUSG00000087302 gene_biotype:antisense transcript_biotype:antisense; cdna:all chromosome:VEGA56:6:144021908:144023778:1 Gene:OTTMUSG00000025298; Non-coding transcript identified by NONCODE: Antisense			ENSMUST00000156994	Mm.472043	testis| adult
TC0600001703.mm.1	7.22	0.53	8.35	0.23	-2.19	0.000133	5.98	7.72	-3.35	Sox5os3; 4933425H06Rik	SRY (sex determining region Y)-box 5, opposite strand 3; novel transcript, antisense to Sox5	chr6	144672859 - 144694460	+	NR_040519; ENSMUST00000139351; ENSMUST00000154167; OTTMUST00000062263; OTTMUST00000062264; uc009eqr.1	NonCoding											70	6 G3|6	66760	NR_040519; ENSMUST00000139351; ENSMUST00000154167; OTTMUST00000062263; OTTMUST00000062264; uc009eqr.1; NONMMUT059419; NONMMUT059420; NONMMUT059421	RefSeq; ENSEMBL; Havana transcript; UCSC Genes; NONCODE	Mus musculus SRY (sex determining region Y)-box 5, opposite strand 3 (Sox5os3), long non-coding RNA.; havana:known chromosome:GRCm38:6:144672868:144693834:1 gene:ENSMUSG00000085785 gene_biotype:antisense transcript_biotype:antisense; havana:known chromosome:GRCm38:6:144679702:144693584:1 gene:ENSMUSG00000085785 gene_biotype:antisense transcript_biotype:antisense; cdna:all chromosome:VEGA56:6:1446…			NR_040519; ENSMUST00000139351; ENSMUST00000154167; uc009eqr.1	Mm.233631	skin| testis| adult
TC0600001704.mm.1	4.19	0.07	4.79	0.18	-1.52	2.39e-07	3.15	4.54	-2.63	Gm15686	predicted gene 15686; novel transcript, antisense to Sox5	chr6	144720911 - 144759883	+	ENSMUST00000155562; OTTMUST00000062268	NonCoding											40			ENSMUST00000155562; OTTMUST00000062268; NONMMUT059423; NONMMUT059425	ENSEMBL; Havana transcript; NONCODE	havana:known chromosome:GRCm38:6:144720911:144759883:1 gene:ENSMUSG00000086282 gene_biotype:antisense transcript_biotype:antisense; cdna:all chromosome:VEGA56:6:144720911:144759883:1 Gene:OTTMUSG00000025301; Non-coding transcript identified by NONCODE: Linc
TC0600001735.mm.1	8.4	0.64	5.43	0.69	7.83	6e-06	7.17	4.26	7.56	4930479D17Rik	RIKEN cDNA 4930479D17 gene; novel transcript	chr6	146657218 - 146665403	+	NR_046277; ENSMUST00000146754; OTTMUST00000063439; uc029wct.1	NonCoding											59	6|6	74925	NR_046277; ENSMUST00000146754; OTTMUST00000063439; uc029wct.1; NONMMUT059516; NONMMUT059517; NONMMUT059518	RefSeq; ENSEMBL; Havana transcript; UCSC Genes; NONCODE	Mus musculus RIKEN cDNA 4930479D17 gene (4930479D17Rik), long non-coding RNA.; havana:known chromosome:GRCm38:6:146657218:146665403:1 gene:ENSMUSG00000085238 gene_biotype:lincRNA transcript_biotype:lincRNA; cdna:all chromosome:VEGA56:6:146657218:146665403:1 Gene:OTTMUSG00000025755; Non-coding transcript identified by NONCODE: Linc			NR_046277; ENSMUST00000146754; uc029wct.1	Mm.386304	testis| juvenile| adult
TC0600001911.mm.1	10.68	0.21	12.14	0.38	-2.75	2.39e-07	10.77	12.21	-2.71	Gm20186	predicted gene, 20186	chr6	18842932 - 18848498	-	XR_104972	NonCoding											40	6|6 8.16 cM	100504344	XR_104972; KnowTID_00006260; NONMMUT055891	RefSeq; Luo lincRNA; NONCODE	[retired] PREDICTED: Mus musculus predicted gene, 20186 (Gm20186), misc_RNA.; Non-coding transcript identified by Luo, et al.; Non-coding transcript identified by NONCODE: Linc														1 retired transcript(s) from RefSeq
TC0600001926.mm.1	4.73	0.07	5.97	0.58	-2.35	4.1e-05	4.21	5.32	-2.16	Aass	aminoadipate-semialdehyde synthase	chr6	23072173 - 23132986	-	NM_013930; ENSMUST00000031707; ENSMUST00000138063; ENSMUST00000149864; ENSMUST00000152280; BC005420; OTTMUST00000057394; OTTMUST00000057413; OTTMUST00000057414; OTTMUST00000057415; uc009bbc.2	Complex	GO:0006091; GO:0008152; GO:0019477; GO:0055114; GO:0033512	generation of precursor metabolites and energy; metabolic process; L-lysine catabolic process; oxidation-reduction process; L-lysine catabolic process to acetyl-CoA via saccharopine	GO:0005739; GO:0043231; GO:0005737	mitochondrion; intracellular membrane-bounded organelle; cytoplasm	GO:0003824; GO:0016491; GO:0047130; GO:0047131	catalytic activity; oxidoreductase activity; saccharopine dehydrogenase (NADP+, L-lysine-forming) activity; saccharopine dehydrogenase (NAD+, L-glutamate-forming) activity		ENSMUST00000031707; ENSMUST00000149864; OTTMUST00000057394; OTTMUST00000057413	IPR005097; IPR007698; IPR007886	Saccharopine dehydrogenase / Homospermidine synthase; Alanine dehydrogenase/pyridine nucleotide transhydrogenase, NAD(H)-binding domain; Alanine dehydrogenase/pyridine nucleotide transhydrogenase, N-terminal	300	6 A3.1|6 10.27 cM	30956	NM_013930; ENSMUST00000031707; ENSMUST00000138063; ENSMUST00000149864; ENSMUST00000152280; BC005420; OTTMUST00000057394; OTTMUST00000057413; OTTMUST00000057414; OTTMUST00000057415; uc009bbc.2	RefSeq; ENSEMBL; GenBank; Havana transcript; UCSC Genes	Mus musculus aminoadipate-semialdehyde synthase (Aass), mRNA.; ensembl_havana_transcript:known chromosome:GRCm38:6:23072173:23132986:-1 gene:ENSMUSG00000029695 gene_biotype:protein_coding transcript_biotype:protein_coding; havana:known chromosome:GRCm38:6:23092283:23127580:-1 gene:ENSMUSG00000029695 gene_biotype:protein_coding transcript_biotype:processed_transcript; havana:known chromosome:GRCm3…	NM_013930; ENSMUST00000031707; ENSMUST00000138063; ENSMUST00000149864; ENSMUST00000152280; BC005420; uc009bbc.2	Q99K67; F6VMP2; Q3UEQ9; Q3UWN2	NM_013930; ENSMUST00000031707; ENSMUST00000138063; ENSMUST00000149864; ENSMUST00000152280; BC005420; uc009bbc.2	Mm.18651	brain| embryonic tissue| eye| fertilized ovum| kidney| liver| lymph node| mammary gland| muscle| ovary| salivary gland|oocyte| unfertilized ovum| zygote| cleavage| egg cylinder| gastrula| organogenesis| fetus| neonate| juvenile| adult	NM_013930; ENSMUST00000031707; ENSMUST00000138063; ENSMUST00000149864; ENSMUST00000152280; BC005420; OTTMUST00000057394; OTTMUST00000057413; uc009bbc.2	traceable author statement; inferred from electronic annotation; inferred from direct assay	NM_013930; ENSMUST00000031707; ENSMUST00000138063; ENSMUST00000149864; ENSMUST00000152280; BC005420; OTTMUST00000057394; uc009bbc.2	not recorded; traceable author statement; inferred from electronic annotation	NM_013930; ENSMUST00000031707; ENSMUST00000138063; ENSMUST00000149864; ENSMUST00000152280; BC005420; OTTMUST00000057394; OTTMUST00000057413; uc009bbc.2	inferred from electronic annotation; not recorded; inferred from direct assay
TC0600002206.mm.1	13.58	0.71	14.89	0.45	-2.48	0.010621	13.89	14.68	-1.72	Rn4.5s	4.5S RNA	chr6	47654921 - 47752925	-	NR_002841; uc009bte.1	NonCoding			GO:0005829	cytosol	GO:0008143	poly(A) binding					100	6 B2.3|6 22.94 cM	19799	NR_002841; uc009bte.1; KnowTID_00006300; NONMMUT056740; NR_002841_10; NR_002841_2; NR_002841_3; NR_002841_4; NR_002841_5; NR_002841_6; NR_002841_7; NR_002841_8; NR_002841_9	RefSeq; UCSC Genes; Luo lincRNA; NONCODE	Mus musculus 4.5S RNA (Rn4.5s), ribosomal RNA.; Mus musculus 0 day neonate thymus cDNA, RIKEN full-length enriched library, clone:A430093I18 product:4.5S RNA, full insert sequence.; Non-coding transcript identified by Luo, et al.; Non-coding transcript identified by NONCODE: Linc; [retired] accn=NR_002841_10 class=lncRNA name= ref=RefGeneNoncode transcriptId=NR_002841_10 cpcScore=-0.9866120 cnci=…								NR_002841; uc009bte.1	inferred from direct assay	NR_002841; uc009bte.1	inferred from direct assay			9 retired transcript(s) from NONCODE
TC0600002279.mm.1	3.85	0.22	4.5	0.58	-1.57	0.018552	3.42	4.11	-1.62	Hoxa5	homeobox A5	chr6	52201754 - 52204587	-	NM_010453; ENSMUST00000048794; BC011063; OTTMUST00000045387; uc009byh.1	Coding	GO:0001501; GO:0002009; GO:0003016; GO:0006351; GO:0006355; GO:0007275; GO:0007389; GO:0007585; GO:0009952; GO:0010870; GO:0016477; GO:0016525; GO:0030324; GO:0030878; GO:0033599; GO:0035264; GO:0043065; GO:0045639; GO:0045647; GO:0045944; GO:0048286; GO:0048704; GO:0048706; GO:0060435; GO:0060439; GO:0060441; GO:0060480; GO:0060481; GO:0060484; GO:0060535; GO:0060536; GO:0060574; GO:0060638; GO:…	skeletal system development; morphogenesis of an epithelium; respiratory system process; transcription, DNA-templated; regulation of transcription, DNA-templated; multicellular organismal development; pattern specification process; respiratory gaseous exchange; anterior/posterior pattern specification; positive regulation of receptor biosynthetic process; cell migration; negative regulation of an…	GO:0005634	nucleus	GO:0003677; GO:0003700; GO:0005515; GO:0043565	DNA binding; sequence-specific DNA binding transcription factor activity; protein binding; sequence-specific DNA binding		ENSMUST00000048794; OTTMUST00000045387	IPR001356	Homeobox domain	40	6 B3|6 25.4 cM	15402	NM_010453; ENSMUST00000048794; BC011063; OTTMUST00000045387; uc009byh.1	RefSeq; ENSEMBL; GenBank; Havana transcript; UCSC Genes	Mus musculus homeobox A5 (Hoxa5), mRNA.; ensembl_havana_transcript:known chromosome:GRCm38:6:52201754:52204587:-1 gene:ENSMUSG00000038253 gene_biotype:protein_coding transcript_biotype:protein_coding; Mus musculus homeo box A5, mRNA (cDNA clone MGC:18622 IMAGE:3985274), complete cds.; cdna:all chromosome:VEGA56:6:52201754:52204587:-1 Gene:OTTMUSG00000018868	NM_010453; ENSMUST00000048794; BC011063; uc009byh.1	P09021; Q3UNA0	NM_010453; ENSMUST00000048794; BC011063; uc009byh.1	Mm.173	brain| embryonic tissue| heart| kidney| lung| mammary gland| pancreas| stomach| sympathetic ganglion| testis| thymus| organogenesis| fetus| neonate| juvenile| adult	NM_010453; ENSMUST00000048794; BC011063; OTTMUST00000045387; uc009byh.1	inferred from mutant phenotype; inferred from electronic annotation; inferred from genetic interaction; not recorded; inferred from direct assay	NM_010453; ENSMUST00000048794; BC011063; OTTMUST00000045387; uc009byh.1	inferred from direct assay; not recorded; inferred from electronic annotation	NM_010453; ENSMUST00000048794; BC011063; OTTMUST00000045387; uc009byh.1	inferred from direct assay; not recorded; inferred from physical interaction; inferred from electronic annotation
TC0600002373.mm.1	7.47	0.73	6.03	0.7	2.72	0.002072	4.05	3.37	1.6	Vmn1r-ps21	vomeronasal 1 receptor, pseudogene 21	chr6	58455069 - 58455993	-	ENSMUST00000176891; OTTMUST00000103857	Complex											30			ENSMUST00000176891; OTTMUST00000103857; NONMMUT057160	ENSEMBL; Havana transcript; NONCODE	havana:known chromosome:GRCm38:6:58455069:58455993:-1 gene:ENSMUSG00000093461 gene_biotype:pseudogene transcript_biotype:unprocessed_pseudogene; cdna:all chromosome:VEGA56:6:58455069:58455993:-1 Gene:OTTMUSG00000039993; Non-coding transcript identified by NONCODE: Linc
TC0600002375.mm.1	7.76	0.59	6.5	0.48	2.38	0.001904	4.61	3.96	1.56	Vmn1r-ps22	vomeronasal 1 receptor, pseudogene 22	chr6	58494348 - 58495247	-	ENSMUST00000176017; OTTMUST00000103863	Complex											30			ENSMUST00000176017; OTTMUST00000103863; NONMMUT057162	ENSEMBL; Havana transcript; NONCODE	havana:known chromosome:GRCm38:6:58494348:58495247:-1 gene:ENSMUSG00000093518 gene_biotype:pseudogene transcript_biotype:unprocessed_pseudogene; cdna:all chromosome:VEGA56:6:58494348:58495247:-1 Gene:OTTMUSG00000039996; Non-coding transcript identified by NONCODE: Linc
TC0600002644.mm.1	9.91	0.13	8.68	0.77	2.34	0.000641	9.83	8.55	2.42	Anxa4	annexin A4	chr6	86736840 - 86793584	-	NM_013471; ENSMUST00000001187; ENSMUST00000113675; ENSMUST00000123732; ENSMUST00000127152; ENSMUST00000129772; ENSMUST00000135921; ENSMUST00000155456; BC055871; OTTMUST00000052636; OTTMUST00000052654; OTTMUST00000052655; OTTMUST00000052656; OTTMUST00000053350; OTTMUST00000053351; uc009csm.2; uc009csn.2; uc009cso.2; uc009csp.1	Complex	GO:0001822	kidney development	GO:0016324; GO:0070062	apical plasma membrane; extracellular vesicular exosome	GO:0005509; GO:0005544	calcium ion binding; calcium-dependent phospholipid binding	Prostaglandin_synthesis_regulation	ENSMUST00000001187; ENSMUST00000113675; ENSMUST00000123732; ENSMUST00000127152; ENSMUST00000155456; OTTMUST00000052636; OTTMUST00000052655; OTTMUST00000053350; OTTMUST00000053351	IPR018502	Annexin repeat	220	6 D1|6 37.75 cM	11746	NM_013471; ENSMUST00000001187; ENSMUST00000113675; ENSMUST00000123732; ENSMUST00000127152; ENSMUST00000129772; ENSMUST00000135921; ENSMUST00000155456; BC055871; OTTMUST00000052636; OTTMUST00000052654; OTTMUST00000052655; OTTMUST00000052656; OTTMUST00000053350; OTTMUST00000053351; uc009csm.2; uc009csn.2; uc009cso.2; uc009csp.1	RefSeq; ENSEMBL; GenBank; Havana transcript; UCSC Genes	Mus musculus annexin A4 (Anxa4), mRNA.; ensembl:known chromosome:GRCm38:6:86736840:86793584:-1 gene:ENSMUSG00000029994 gene_biotype:protein_coding transcript_biotype:protein_coding; havana:known chromosome:GRCm38:6:86736840:86765910:-1 gene:ENSMUSG00000029994 gene_biotype:protein_coding transcript_biotype:protein_coding; havana:novel chromosome:GRCm38:6:86741908:86765807:-1 gene:ENSMUSG0000002999…	NM_013471; ENSMUST00000001187; ENSMUST00000113675; ENSMUST00000123732; ENSMUST00000127152; ENSMUST00000129772; ENSMUST00000135921; ENSMUST00000155456; BC055871; uc009csm.2; uc009csn.2; uc009cso.2; uc009csp.1	P97429; D3Z0S1; F7ANV6; Q7TMN7; Q8BSL2; S4R1F2	NM_013471; ENSMUST00000001187; ENSMUST00000113675; ENSMUST00000123732; ENSMUST00000127152; ENSMUST00000129772; ENSMUST00000135921; ENSMUST00000155456; BC055871; uc009csm.2; uc009csn.2; uc009cso.2; uc009csp.1	Mm.259702; Mm.418704	blood| bone| bone marrow| brain| embryonic tissue| extraembryonic tissue| eye| heart| intestine| joint| kidney| liver| lung| lymph node| mammary gland| molar| muscle| nasopharynx| ovary| oviduct| pancreas| prostate| skin| spleen| stomach| testis| thymus| thyroid| tongue| vagina| cleavage| blastocyst| fetus| neonate| juvenile| adult; intestine	NM_013471; ENSMUST00000001187; ENSMUST00000113675; ENSMUST00000123732; ENSMUST00000127152; ENSMUST00000129772; ENSMUST00000135921; ENSMUST00000155456; BC055871; OTTMUST00000052636; OTTMUST00000053350; OTTMUST00000053351; uc009csm.2; uc009csn.2; uc009cso.2; uc009csp.1	not recorded	NM_013471; ENSMUST00000001187; ENSMUST00000113675; ENSMUST00000123732; ENSMUST00000127152; ENSMUST00000129772; ENSMUST00000135921; ENSMUST00000155456; BC055871; OTTMUST00000052636; OTTMUST00000053350; OTTMUST00000053351; uc009csm.2; uc009csn.2; uc009cso.2; uc009csp.1	not recorded	NM_013471; ENSMUST00000001187; ENSMUST00000113675; ENSMUST00000123732; ENSMUST00000127152; ENSMUST00000129772; ENSMUST00000135921; ENSMUST00000155456; BC055871; OTTMUST00000052636; OTTMUST00000052655; OTTMUST00000053350; OTTMUST00000053351; uc009csm.2; uc009csn.2; uc009cso.2; uc009csp.1	inferred from electronic annotation; not recorded	NM_013471; ENSMUST00000001187; ENSMUST00000113675; ENSMUST00000123732; ENSMUST00000127152; ENSMUST00000129772; ENSMUST00000135921; ENSMUST00000155456; BC055871; uc009csm.2; uc009csn.2; uc009cso.2; uc009csp.1	GenMAPP
TC0600003169.mm.1	8.28	0.17	6.65	0.22	3.09	2.44e-10	8.23	6.64	3.01	Ccnd2	cyclin D2	chr6	127125166 - 127151048	-	NM_009829; ENSMUST00000000188; BC049086; uc009dvr.1; uc009dvs.1	Complex	GO:0000079; GO:0000082; GO:0001934; GO:0007049; GO:0008284; GO:0045737; GO:0050679; GO:0051301; GO:0051726	regulation of cyclin-dependent protein serine/threonine kinase activity; G1/S transition of mitotic cell cycle; positive regulation of protein phosphorylation; cell cycle; positive regulation of cell proliferation; positive regulation of cyclin-dependent protein serine/threonine kinase activity; positive regulation of epithelial cell proliferation; cell division; regulation of cell cycle	GO:0000307; GO:0000785; GO:0005634; GO:0005737; GO:0005829; GO:0016020; GO:0031965; GO:0005730	cyclin-dependent protein kinase holoenzyme complex; chromatin; nucleus; cytoplasm; cytosol; membrane; nuclear membrane; nucleolus	GO:0005515; GO:0019901	protein binding; protein kinase binding	Cell_Cycle_KEGG; G1_to_S_cell_cycle_Reactome; Ovarian_Infertility_Genes; Wnt_Signaling	ENSMUST00000000188	IPR004367; IPR006671	Cyclin, C-terminal domain; Cyclin, N-terminal	140	6 F3|6 61.92 cM	12444	NM_009829; ENSMUST00000000188; BC049086; uc009dvr.1; uc009dvs.1; NONMMUT058932; NONMMUT058933; NONMMUT058934; uc009dvv.1	RefSeq; ENSEMBL; GenBank; UCSC Genes; NONCODE	Mus musculus cyclin D2 (Ccnd2), mRNA.; ensembl:known chromosome:GRCm38:6:127125779:127151048:-1 gene:ENSMUSG00000000184 gene_biotype:protein_coding transcript_biotype:protein_coding; Mus musculus cyclin D2, mRNA (cDNA clone MGC:61305 IMAGE:5716186), complete cds.; Non-coding transcript identified by NONCODE: Exonic; Mus musculus cDNA, clone:Y0G0135K21, strand:unspecified.	NM_009829; ENSMUST00000000188; BC049086; uc009dvr.1; uc009dvs.1	P30280; Q4FK45; Q9D8L9	NM_009829; ENSMUST00000000188; BC049086; uc009dvr.1; uc009dvs.1	Mm.333406; Mm.419305; Mm.470611	adipose tissue| adrenal gland| bladder| blood| bone| bone marrow| brain| connective tissue| dorsal root ganglion| embryonic tissue| extraembryonic tissue| eye| fertilized ovum| heart| inner ear| intestine| joint| kidney| liver| lung| mammary gland| molar| muscle| nasopharynx| ovary| pancreas| pituitary gland| prostate| salivary gland| skin| spinal cord| spleen| stomach| sympathetic ganglion| test…	NM_009829; ENSMUST00000000188; BC049086; uc009dvr.1; uc009dvs.1	inferred from electronic annotation; not recorded; inferred from mutant phenotype	NM_009829; ENSMUST00000000188; BC049086; uc009dvr.1; uc009dvs.1	not recorded; inferred from direct assay; inferred from electronic annotation	NM_009829; ENSMUST00000000188; BC049086; uc009dvr.1; uc009dvs.1	inferred from physical interaction; not recorded; inferred from electronic annotation	NM_009829; ENSMUST00000000188; BC049086; uc009dvr.1; uc009dvs.1	GenMAPP
TC0600003251.mm.1	5.68	0.64	4.84	0.57	1.8	0.033735	5.46	4.33	2.18	Klra5; Klra6	killer cell lectin-like receptor, subfamily A, member 5; killer cell lectin-like receptor, subfamily A, member 6	chr6	129898988 - 129917650	-	NM_008463; ENSMUST00000014683; ENSMUST00000118060; ENSMUST00000167079; ENSMUST00000169901; BC120550; BC131790; OTTMUST00000066555; OTTMUST00000096293; OTTMUST00000096294; uc009egx.2; uc029wbs.1; uc029wbt.1	Coding	GO:0007155; GO:0008150	cell adhesion; biological_process	GO:0005886; GO:0016020; GO:0016021	plasma membrane; membrane; integral component of membrane	GO:0030246; GO:0003674	carbohydrate binding; molecular_function		ENSMUST00000014683; ENSMUST00000118060; ENSMUST00000167079; ENSMUST00000169901; OTTMUST00000066555; OTTMUST00000096293; OTTMUST00000096294	IPR001304; IPR013600	C-type lectin; Ly49-like N-terminal	117	6 F3|6 63.44 cM	16636; 16637	NM_008463; ENSMUST00000014683; ENSMUST00000118060; ENSMUST00000167079; ENSMUST00000169901; BC120550; BC131790; OTTMUST00000066555; OTTMUST00000096293; OTTMUST00000096294; uc009egx.2; uc029wbs.1; uc029wbt.1	RefSeq; ENSEMBL; GenBank; Havana transcript; UCSC Genes	Mus musculus killer cell lectin-like receptor, subfamily A, member 5 (Klra5), mRNA.; ensembl:known chromosome:GRCm38:6:129898996:129913224:-1 gene:ENSMUSG00000030173 gene_biotype:protein_coding transcript_biotype:protein_coding; havana:known chromosome:GRCm38:6:129899127:129917650:-1 gene:ENSMUSG00000030173 gene_biotype:protein_coding transcript_biotype:protein_coding; havana:putative chromosome:…	NM_008463; ENSMUST00000014683; ENSMUST00000118060; ENSMUST00000167079; ENSMUST00000169901; BC120550; BC131790; uc009egx.2; uc029wbs.1; uc029wbt.1	Q60652; A4FUT2; A4FUT3; F7CLL3; Q548A2; Q6IVG1; Q8R4P2; Q60653; Q9JHV3	NM_008463; ENSMUST00000014683; ENSMUST00000118060; ENSMUST00000167079; ENSMUST00000169901; BC120550; BC131790; uc009egx.2; uc029wbs.1; uc029wbt.1	Mm.14111; Mm.14112	bone marrow| thymus| neonate| adult; spleen	NM_008463; ENSMUST00000014683; ENSMUST00000118060; ENSMUST00000167079; ENSMUST00000169901; BC120550; BC131790; OTTMUST00000066555; uc009egx.2; uc029wbs.1; uc029wbt.1	inferred from electronic annotation; no biological data available	NM_008463; ENSMUST00000014683; ENSMUST00000118060; ENSMUST00000167079; ENSMUST00000169901; BC120550; BC131790; OTTMUST00000066555; OTTMUST00000096293; OTTMUST00000096294; uc009egx.2; uc029wbs.1; uc029wbt.1	traceable author statement; inferred from electronic annotation	NM_008463; ENSMUST00000014683; ENSMUST00000118060; ENSMUST00000167079; ENSMUST00000169901; BC120550; BC131790; OTTMUST00000066555; OTTMUST00000096293; OTTMUST00000096294; uc009egx.2; uc029wbs.1; uc029wbt.1	inferred from electronic annotation; no biological data available
TC0600003364.mm.1	6.82	0.16	6.2	0.23	1.53	2.6e-05	6.38	5.61	1.7	Slco1a4	solute carrier organic anion transporter family, member 1a4	chr6	141805440 - 141856199	-	NM_030687; ENSMUST00000032364; ENSMUST00000163678; ENSMUST00000165990; OTTMUST00000094526; OTTMUST00000094538; uc009eos.1	Coding	GO:0006810; GO:0006811; GO:0006820; GO:0006869; GO:0015711; GO:0015721; GO:0034220; GO:0043252; GO:0055085	transport; ion transport; anion transport; lipid transport; organic anion transport; bile acid and bile salt transport; ion transmembrane transport; sodium-independent organic anion transport; transmembrane transport	GO:0005886; GO:0016020; GO:0016021	plasma membrane; membrane; integral component of membrane	GO:0005215; GO:0008514; GO:0015125; GO:0005515	transporter activity; organic anion transmembrane transporter activity; bile acid transmembrane transporter activity; protein binding		ENSMUST00000032364; ENSMUST00000163678; ENSMUST00000165990; OTTMUST00000094526; OTTMUST00000094538	IPR002350; IPR004156; IPR011701	Kazal domain; Organic anion transporter polypeptide OATP; Major facilitator superfamily	204	6 G2|6	28250	NM_030687; ENSMUST00000032364; ENSMUST00000163678; ENSMUST00000165990; OTTMUST00000094526; OTTMUST00000094538; uc009eos.1; BC156830	RefSeq; ENSEMBL; Havana transcript; UCSC Genes; GenBank	Mus musculus solute carrier organic anion transporter family, member 1a4 (Slco1a4), mRNA.; ensembl:known chromosome:GRCm38:6:141806722:141845468:-1 gene:ENSMUSG00000030237 gene_biotype:protein_coding transcript_biotype:protein_coding; havana:known chromosome:GRCm38:6:141834644:141856199:-1 gene:ENSMUSG00000030237 gene_biotype:protein_coding transcript_biotype:protein_coding; havana:known chromoso…	NM_030687; ENSMUST00000032364; ENSMUST00000163678; ENSMUST00000165990; uc009eos.1	Q9EP96; E9PWV5; Q8C7H7	NM_030687; ENSMUST00000032364; ENSMUST00000163678; ENSMUST00000165990; uc009eos.1	Mm.255586	brain| eye| inner ear| liver| prostate| fetus| juvenile| adult	NM_030687; ENSMUST00000032364; ENSMUST00000163678; ENSMUST00000165990; OTTMUST00000094526; OTTMUST00000094538; uc009eos.1	inferred from electronic annotation; inferred from direct assay; not recorded	NM_030687; ENSMUST00000032364; ENSMUST00000163678; ENSMUST00000165990; OTTMUST00000094526; OTTMUST00000094538; uc009eos.1	inferred from electronic annotation; inferred from direct assay	NM_030687; ENSMUST00000032364; ENSMUST00000163678; ENSMUST00000165990; OTTMUST00000094526; OTTMUST00000094538; uc009eos.1	inferred from electronic annotation; inferred from direct assay; not recorded			1 retired transcript(s) from GenBank
TC0600003448.mm.1	6.1	0.41	4.48	0.39	3.09	3e-06	6.47	4.45	4.05	Gm15767	predicted gene 15767; novel transcript	chr6	147242251 - 147243815	-	ENSMUST00000153521; ENSMUST00000153786; OTTMUST00000064347; OTTMUST00000064348	NonCoding											50			ENSMUST00000153521; ENSMUST00000153786; OTTMUST00000064347; OTTMUST00000064348; NONMMUT059534; NONMMUT059535	ENSEMBL; Havana transcript; NONCODE	havana:known chromosome:GRCm38:6:147242723:147243793:-1 gene:ENSMUSG00000086021 gene_biotype:lincRNA transcript_biotype:lincRNA; havana:known chromosome:GRCm38:6:147242527:147243801:-1 gene:ENSMUSG00000086021 gene_biotype:lincRNA transcript_biotype:lincRNA; cdna:all chromosome:VEGA56:6:147242527:147243801:-1 Gene:OTTMUSG00000026070; cdna:all chromosome:VEGA56:6:147242723:147243793:-1 Gene:OTTMUSG…			ENSMUST00000153521; ENSMUST00000153786	Mm.384511	testis| juvenile| adult
TC0600003506.mm.1	6.31	0.44	4.83	0.38	2.78	5e-06	3.66	3	1.58	Igkv1-133	immunoglobulin kappa variable 1-133	chr6	67724914 - 67725661	+	ENSMUST00000103304; NCBI_Gene:628027:presumedTranscript_1	Coding					GO:0005515	protein binding		ENSMUST00000103304	IPR013106	Immunoglobulin V-set domain	20			ENSMUST00000103304; NCBI_Gene:628027:presumedTranscript_1	ENSEMBL; MGI/Jackson Lab	ensembl_ig_gene:known chromosome:GRCm38:6:67724914:67725661:1 gene:ENSMUSG00000094491 gene_biotype:IG_LV_gene transcript_biotype:IG_LV_gene; [retired] immunoglobulin kappa variable 1-133										ENSMUST00000103304	inferred from electronic annotation			1 retired transcript(s) from MGI/Jackson Lab
TC0600003544.mm.1	5.46	0.15	4.54	0.23	1.9	3.28e-07	3.95	3.25	1.62	Igkv10-96; Igkv10-94	immunoglobulin kappa variable 10-96; immunoglobulin kappa variable 10-94	chr6	68631950 - 68704996	-	ENSMUST00000103328; ENSMUST00000103330; BC128281; NCBI_Gene:667550:presumedTranscript_1; NCBI_Gene:692165:presumedTranscript_1	Complex					GO:0005515; GO:0003823	protein binding; antigen binding		ENSMUST00000103328; ENSMUST00000103330	IPR013098; IPR013106	Immunoglobulin I-set; Immunoglobulin V-set domain	60	6 C1|6	692165	ENSMUST00000103328; ENSMUST00000103330; BC128281; NCBI_Gene:667550:presumedTranscript_1; NCBI_Gene:692165:presumedTranscript_1; NONMMUT057323	ENSEMBL; GenBank; MGI/Jackson Lab; NONCODE	ensembl_ig_gene:known chromosome:GRCm38:6:68631963:68632430:-1 gene:ENSMUSG00000094420 gene_biotype:IG_LV_gene transcript_biotype:IG_LV_gene; ensembl_ig_gene:known chromosome:GRCm38:6:68704508:68704978:-1 gene:ENSMUSG00000096490 gene_biotype:IG_LV_gene transcript_biotype:IG_LV_gene; Mus musculus immunoglobulin kappa chain complex, mRNA (cDNA clone MGC:150007 IMAGE:40099836), complete cds.; [retir…	ENSMUST00000103328; BC128281	P04946; A1A540	ENSMUST00000103328; BC128281	Mm.423815	intestine					ENSMUST00000103328; ENSMUST00000103330; BC128281	inferred from electronic annotation			2 retired transcript(s) from MGI/Jackson Lab
TC0700000363.mm.1	7.59	0.68	9.64	1.41	-4.14	0.001912	7.41	9.64	-4.71	Vmn1r181	vomeronasal 1 receptor 181	chr7	23983961 - 23985048	+	NM_207546; ENSMUST00000077386; BC120650; OTTMUST00000097935; uc009foo.2	Coding	GO:0007186; GO:0008150	G-protein coupled receptor signaling pathway; biological_process	GO:0005575; GO:0016021	cellular_component; integral component of membrane	GO:0003674; GO:0016503	molecular_function; pheromone receptor activity		OTTMUST00000097935	IPR000276; IPR004072; IPR007960	G protein-coupled receptor, rhodopsin-like; Vomeronasal receptor, type 1; Mammalian taste receptor	30	7 A3|7	404289	NM_207546; ENSMUST00000077386; BC120650; OTTMUST00000097935; uc009foo.2	RefSeq; ENSEMBL; GenBank; Havana transcript; UCSC Genes	Mus musculus vomeronasal 1 receptor 181 (Vmn1r181), mRNA.; [retired] cdna:known chromosome:GRCm38:7:23983961:23985040:1 gene:ENSMUSG00000057946 gene_biotype:protein_coding transcript_biotype:protein_coding; Mus musculus vomeronasal 1 receptor, D20, mRNA (cDNA clone MGC:155887 IMAGE:40129573), complete cds.; cdna:all chromosome:VEGA56:7:23984065:23985048:1 Gene:OTTMUSG00000038015	NM_207546; BC120650; uc009foo.2	Q0P547	NM_207546; BC120650; uc009foo.2	Mm.279185	mammary gland| juvenile	NM_207546; BC120650; OTTMUST00000097935; uc009foo.2	inferred from electronic annotation; no biological data available	NM_207546; BC120650; OTTMUST00000097935; uc009foo.2	no biological data available; inferred from electronic annotation	NM_207546; BC120650; OTTMUST00000097935; uc009foo.2	no biological data available; inferred from electronic annotation			1 retired transcript(s) from ENSEMBL
TC0700000618.mm.1	7.89	0.19	8.98	1.08	-2.12	0.023319	7.01	9.66	-6.31	Gm12763	predicted gene 12763; novel transcript	chr7	33653440 - 33659268	+	ENSMUST00000151344; OTTMUST00000019021	NonCoding											75			ENSMUST00000151344; OTTMUST00000019021; NONMMUT060661; NONMMUT060662; NONMMUT060663; NONMMUT060664	ENSEMBL; Havana transcript; NONCODE	havana:known chromosome:GRCm38:7:33653440:33659268:1 gene:ENSMUSG00000085312 gene_biotype:lincRNA transcript_biotype:lincRNA; cdna:all chromosome:VEGA56:7:33653440:33659268:1 Gene:OTTMUSG00000008376; Non-coding transcript identified by NONCODE: Linc			ENSMUST00000151344	Mm.417781
TC0700000694.mm.1	11.92	0.36	10.28	0.56	3.1	6e-06	10.75	9.58	2.25	1700010N08Rik	RIKEN cDNA 1700010N08 gene	chr7	38379365 - 38443215	+	uc029wey.1	NonCoding											100	7 B2|7	545951	uc029wey.1; NONMMUT060850; NONMMUT060851; NONMMUT060853	UCSC Genes; NONCODE	Mus musculus adult male testis cDNA, RIKEN full-length enriched library, clone:4930412B11 product:unclassifiable, full insert sequence.; Non-coding transcript identified by NONCODE: Linc
TC0700000716.mm.1	9.11	0.08	7.68	2.04	2.69	0.001798	8.56	7.41	2.22	4933402C06Rik	RIKEN cDNA 4933402C06 gene	chr7	40674692 - 40691260	+	NR_045504; uc029wfb.1	NonCoding											92	7|7	71029	NR_045504; uc029wfb.1; KnowTID_00006536; NONMMUT060895; NONMMUT060896; NONMMUT060897; NONMMUT060898; NONMMUT060899; NONMMUT060900	RefSeq; UCSC Genes; Luo lincRNA; NONCODE	Mus musculus RIKEN cDNA 4933402C06 gene (4933402C06Rik), long non-coding RNA.; Non-coding transcript identified by Luo, et al.; Non-coding transcript identified by NONCODE: Linc			NR_045504; uc029wfb.1	Mm.399496	testis| adult
TC0700000783.mm.1	10.21	0.08	11.05	0.4	-1.79	2.5e-05	10.88	12.25	-2.58	Klk1b8	kallikrein 1-related peptidase b8	chr7	43950664 - 43954941	+	NM_008457; ENSMUST00000072204; BC031798; OTTMUST00000067344; uc009gob.1	Coding	GO:0006508	proteolysis	GO:0005634; GO:0005575	nucleus; cellular_component	GO:0003824; GO:0004252; GO:0008233; GO:0008236; GO:0016787	catalytic activity; serine-type endopeptidase activity; peptidase activity; serine-type peptidase activity; hydrolase activity		ENSMUST00000072204; OTTMUST00000067344	IPR001254	Peptidase S1	50	7 B4|7 28.43 cM	16624	NM_008457; ENSMUST00000072204; BC031798; OTTMUST00000067344; uc009gob.1	RefSeq; ENSEMBL; GenBank; Havana transcript; UCSC Genes	Mus musculus kallikrein 1-related peptidase b8 (Klk1b8), mRNA.; ensembl_havana_transcript:known chromosome:GRCm38:7:43950664:43954941:1 gene:ENSMUSG00000063089 gene_biotype:protein_coding transcript_biotype:protein_coding; Mus musculus kallikrein 1-related peptidase b8, mRNA (cDNA clone MGC:18615 IMAGE:4167600), complete cds.; cdna:all chromosome:VEGA56:7:43950664:43954941:1 Gene:OTTMUSG000000272…	NM_008457; ENSMUST00000072204; BC031798; uc009gob.1	P07628; Q8K0C6	NM_008457; ENSMUST00000072204; BC031798; uc009gob.1	Mm.435488	pancreas| salivary gland| testis| fetus| adult	NM_008457; ENSMUST00000072204; BC031798; OTTMUST00000067344; uc009gob.1	inferred from electronic annotation	NM_008457; ENSMUST00000072204; BC031798; OTTMUST00000067344; uc009gob.1	not recorded; no biological data available	NM_008457; ENSMUST00000072204; BC031798; OTTMUST00000067344; uc009gob.1	inferred from electronic annotation
TC0700000784.mm.1	8.31	0.32	9.91	0.7	-3.04	4.7e-05	8.21	10.77	-5.9	Klk1b1	kallikrein 1-related peptidase b1	chr7	43966751 - 43971318	+	NM_010645; ENSMUST00000078835; BC026378; uc009goc.1	Coding	GO:0002255; GO:0002936; GO:0003073; GO:0003220; GO:0006508; GO:0042311; GO:0060048	tissue kallikrein-kinin cascade; bradykinin biosynthetic process; regulation of systemic arterial blood pressure; left ventricular cardiac muscle tissue morphogenesis; proteolysis; vasodilation; cardiac muscle contraction	GO:0005634	nucleus	GO:0003824; GO:0004252; GO:0008233; GO:0008236; GO:0016787	catalytic activity; serine-type endopeptidase activity; peptidase activity; serine-type peptidase activity; hydrolase activity		ENSMUST00000078835	IPR001254	Peptidase S1	50	7 B4|7 28.44 cM	16623	NM_010645; ENSMUST00000078835; BC026378; uc009goc.1	RefSeq; ENSEMBL; GenBank; UCSC Genes	Mus musculus kallikrein 1-related peptidase b1 (Klk1b1), mRNA.; ensembl:known chromosome:GRCm38:7:43966751:43971318:1 gene:ENSMUSG00000063133 gene_biotype:protein_coding transcript_biotype:protein_coding; Mus musculus kallikrein 1-related peptidase b1, mRNA (cDNA clone MGC:31128 IMAGE:4165617), complete cds.	NM_010645; ENSMUST00000078835; BC026378; uc009goc.1	P00755; Q8C232	NM_010645; ENSMUST00000078835; BC026378; uc009goc.1	Mm.447819	salivary gland| skin| testis| adult	NM_010645; ENSMUST00000078835; BC026378; uc009goc.1	inferred from mutant phenotype; inferred from electronic annotation	NM_010645; ENSMUST00000078835; BC026378; uc009goc.1	not recorded	NM_010645; ENSMUST00000078835; BC026378; uc009goc.1	inferred from electronic annotation
TC0700000785.mm.1	9.82	0.32	10.64	0.29	-1.77	0.000106	10.2	11.06	-1.81	Klk1b9	kallikrein 1-related peptidase b9	chr7	43976061 - 43980376	+	NM_010116; ENSMUST00000081399; BC024624; BC048869; OTTMUST00000067358; uc009god.1	Coding	GO:0006508; GO:0031638	proteolysis; zymogen activation	GO:0005634	nucleus	GO:0003824; GO:0004252; GO:0008233; GO:0008236; GO:0016787	catalytic activity; serine-type endopeptidase activity; peptidase activity; serine-type peptidase activity; hydrolase activity		ENSMUST00000081399; OTTMUST00000067358	IPR001254; IPR015420	Peptidase S1; Peptidase S1A, nudel	50	7 B4|7 28.45 cM	13648	NM_010116; ENSMUST00000081399; BC024624; BC048869; OTTMUST00000067358; uc009god.1	RefSeq; ENSEMBL; GenBank; Havana transcript; UCSC Genes	Mus musculus kallikrein 1-related peptidase b9 (Klk1b9), mRNA.; ensembl_havana_transcript:known chromosome:GRCm38:7:43976061:43980376:1 gene:ENSMUSG00000059042 gene_biotype:protein_coding transcript_biotype:protein_coding; Mus musculus kallikrein 1-related peptidase b9, mRNA (cDNA clone MGC:25400 IMAGE:4914236), complete cds.; Mus musculus kallikrein 1-related peptidase b9, mRNA (cDNA clone MGC:5…	NM_010116; ENSMUST00000081399; BC024624; BC048869; uc009god.1	P15949	NM_010116; ENSMUST00000081399; BC024624; BC048869; uc009god.1	Mm.440884	pancreas| salivary gland| testis| adult	NM_010116; ENSMUST00000081399; BC024624; BC048869; OTTMUST00000067358; uc009god.1	inferred from direct assay; inferred from electronic annotation	NM_010116; ENSMUST00000081399; BC024624; BC048869; uc009god.1	not recorded	NM_010116; ENSMUST00000081399; BC024624; BC048869; OTTMUST00000067358; uc009god.1	inferred from electronic annotation; inferred from direct assay
TC0700000786.mm.1	7.56	0.3	8.79	0.54	-2.35	8e-05	7.92	9.53	-3.05	Klk1b11	kallikrein 1-related peptidase b11	chr7	43995877 - 43999875	+	NM_010640; ENSMUST00000007156; BC013660; OTTMUST00000067360; uc009goe.1	Coding	GO:0006508	proteolysis	GO:0005634; GO:0005575	nucleus; cellular_component	GO:0003824; GO:0004252; GO:0008233; GO:0008236; GO:0016787	catalytic activity; serine-type endopeptidase activity; peptidase activity; serine-type peptidase activity; hydrolase activity		ENSMUST00000007156; OTTMUST00000067360	IPR001254	Peptidase S1	50	7 B4|7 28.48 cM	16613	NM_010640; ENSMUST00000007156; BC013660; OTTMUST00000067360; uc009goe.1	RefSeq; ENSEMBL; GenBank; Havana transcript; UCSC Genes	Mus musculus kallikrein 1-related peptidase b11 (Klk1b11), mRNA.; ensembl_havana_transcript:known chromosome:GRCm38:7:43995877:43999875:1 gene:ENSMUSG00000044485 gene_biotype:protein_coding transcript_biotype:protein_coding; Mus musculus kallikrein 1-related peptidase b11, mRNA (cDNA clone MGC:19030 IMAGE:4167568), complete cds.; cdna:all chromosome:VEGA56:7:43995877:43999875:1 Gene:OTTMUSG000000…	NM_010640; ENSMUST00000007156; BC013660; uc009goe.1	P15946	NM_010640; ENSMUST00000007156; BC013660; uc009goe.1	Mm.443378	intestine| pancreas| salivary gland| adult	NM_010640; ENSMUST00000007156; BC013660; OTTMUST00000067360; uc009goe.1	inferred from electronic annotation	NM_010640; ENSMUST00000007156; BC013660; OTTMUST00000067360; uc009goe.1	not recorded; no biological data available	NM_010640; ENSMUST00000007156; BC013660; OTTMUST00000067360; uc009goe.1	inferred from electronic annotation
TC0700000787.mm.1	9.13	0.35	10.04	0.38	-1.88	2.6e-05	9.8	10.89	-2.12	Klk1b26; Egfbp2	epidermal growth factor binding protein type B; kallikrein 1-related petidase b26	chr7	44012678 - 44016969	+	NM_010115; NM_010644; ENSMUST00000048945; BC024688; BC138704; uc009gof.2	Coding	GO:0006508; GO:0031638; GO:0002035	proteolysis; zymogen activation; brain renin-angiotensin system	GO:0005615; GO:0005634	extracellular space; nucleus	GO:0003824; GO:0004252; GO:0008233; GO:0008236; GO:0016787	catalytic activity; serine-type endopeptidase activity; peptidase activity; serine-type peptidase activity; hydrolase activity		ENSMUST00000048945	IPR001254	Peptidase S1	50	7 B3|7; 7 B4|7 28.5 cM	13647; 16618	NM_010115; NM_010644; ENSMUST00000048945; BC024688; BC138704; uc009gof.2	RefSeq; ENSEMBL; GenBank; UCSC Genes	Mus musculus epidermal growth factor binding protein type B (Egfbp2), mRNA.; Mus musculus kallikrein 1-related petidase b26 (Klk1b26), mRNA.; ensembl:known chromosome:GRCm38:7:44012678:44016965:1 gene:ENSMUSG00000053719 gene_biotype:protein_coding transcript_biotype:protein_coding; Mus musculus kallikrein 1-related petidase b26, mRNA (cDNA clone MGC:18572 IMAGE:4167696), complete cds.; Mus muscul…	NM_010115; NM_010644; ENSMUST00000048945; BC024688; BC138704	P36368; P36369; O88309; Q61752; Q8C6G5	NM_010115; NM_010644; ENSMUST00000048945; BC024688; BC138704	Mm.439663	bone marrow| embryonic tissue| intestine| pancreas| salivary gland| testis| fetus| adult	NM_010115; NM_010644; ENSMUST00000048945; BC024688; BC138704	inferred from direct assay; inferred from electronic annotation	NM_010115; NM_010644; ENSMUST00000048945; BC024688; BC138704	inferred from direct assay; not recorded	NM_010115; NM_010644; ENSMUST00000048945; BC024688; BC138704	inferred from electronic annotation; inferred from direct assay			1 retired transcript(s) from UCSC Genes
TC0700000788.mm.1	9.41	1	12.1	1.17	-6.43	0.000239	8.76	12.73	-15.7	Klk1b27	kallikrein 1-related peptidase b27	chr7	44052290 - 44056712	+	NM_020268; ENSMUST00000079859; BC132090; OTTMUST00000067361; uc009gog.1	Coding	GO:0006508	proteolysis	GO:0005634; GO:0005575	nucleus; cellular_component	GO:0003824; GO:0004252; GO:0008233; GO:0008236; GO:0016787	catalytic activity; serine-type endopeptidase activity; peptidase activity; serine-type peptidase activity; hydrolase activity		ENSMUST00000079859; OTTMUST00000067361	IPR001254	Peptidase S1	50	7 B4|7 28.54 cM	16619	NM_020268; ENSMUST00000079859; BC132090; OTTMUST00000067361; uc009gog.1	RefSeq; ENSEMBL; GenBank; Havana transcript; UCSC Genes	Mus musculus kallikrein 1-related peptidase b27 (Klk1b27), mRNA.; ensembl_havana_transcript:known chromosome:GRCm38:7:44052290:44056705:1 gene:ENSMUSG00000063177 gene_biotype:protein_coding transcript_biotype:protein_coding; Mus musculus kallikrein 1-related peptidase b27, mRNA (cDNA clone MGC:163721 IMAGE:40130367), complete cds.; cdna:all chromosome:VEGA56:7:44052290:44056705:1 Gene:OTTMUSG0000…	NM_020268; ENSMUST00000079859; BC132090; uc009gog.1	Q9JM71	NM_020268; ENSMUST00000079859; BC132090; uc009gog.1	Mm.445911	salivary gland| testis| adult	NM_020268; ENSMUST00000079859; BC132090; OTTMUST00000067361; uc009gog.1	inferred from direct assay; inferred from electronic annotation	NM_020268; ENSMUST00000079859; BC132090; OTTMUST00000067361; uc009gog.1	not recorded; no biological data available	NM_020268; ENSMUST00000079859; BC132090; OTTMUST00000067361; uc009gog.1	inferred from electronic annotation; inferred from direct assay
TC0700000789.mm.1	9.82	1.09	12.38	0.95	-5.92	0.000126	9.47	13.16	-12.9	Klk1b21	kallikrein 1-related peptidase b21	chr7	44102292 - 44106583	+	NM_010642; ENSMUST00000085455; BC012243; BC145383; uc009goh.1	Coding	GO:0006508	proteolysis	GO:0005615; GO:0005634	extracellular space; nucleus	GO:0003824; GO:0004252; GO:0008233; GO:0008236; GO:0016787	catalytic activity; serine-type endopeptidase activity; peptidase activity; serine-type peptidase activity; hydrolase activity		ENSMUST00000085455	IPR001254	Peptidase S1	60	7 B4|7 28.6 cM	16616	NM_010642; ENSMUST00000085455; BC012243; BC145383; uc009goh.1	RefSeq; ENSEMBL; GenBank; UCSC Genes	Mus musculus kallikrein 1-related peptidase b21 (Klk1b21), mRNA.; ensembl:known chromosome:GRCm38:7:44102292:44106574:1 gene:ENSMUSG00000066516 gene_biotype:protein_coding transcript_biotype:protein_coding; Mus musculus kallikrein 1-related peptidase b21, mRNA (cDNA clone MGC:19031 IMAGE:4167772), complete cds.; Mus musculus kallikrein 1-related peptidase b21, mRNA (cDNA clone MGC:178949 IMAGE:90…	NM_010642; ENSMUST00000085455; BC012243; BC145383; uc009goh.1	Q61759; Q3UNG6	NM_010642; ENSMUST00000085455; BC012243; BC145383; uc009goh.1	Mm.443292	embryonic tissue| salivary gland| testis| adult	NM_010642; ENSMUST00000085455; BC012243; BC145383; uc009goh.1	inferred from direct assay; inferred from electronic annotation	NM_010642; ENSMUST00000085455; BC012243; BC145383; uc009goh.1	inferred from direct assay; not recorded	NM_010642; ENSMUST00000085455; BC012243; BC145383; uc009goh.1	inferred from electronic annotation; inferred from direct assay
TC0700000790.mm.1	6.81	0.92	9.53	1.12	-6.58	0.000103	7	10.26	-9.54	Klk1b22	kallikrein 1-related peptidase b22	chr7	44112673 - 44116922	+	NM_010114; ENSMUST00000077528; BC106155; OTTMUST00000067365; uc009goi.1	Coding	GO:0006508; GO:0031638	proteolysis; zymogen activation	GO:0005634	nucleus	GO:0003824; GO:0004252; GO:0008233; GO:0008236; GO:0016787	catalytic activity; serine-type endopeptidase activity; peptidase activity; serine-type peptidase activity; hydrolase activity		ENSMUST00000077528; OTTMUST00000067365	IPR001254	Peptidase S1	60	7 B4|7 28.61 cM	13646	NM_010114; ENSMUST00000077528; BC106155; OTTMUST00000067365; uc009goi.1	RefSeq; ENSEMBL; GenBank; Havana transcript; UCSC Genes	Mus musculus kallikrein 1-related peptidase b22 (Klk1b22), mRNA.; ensembl_havana_transcript:known chromosome:GRCm38:7:44112673:44116922:1 gene:ENSMUSG00000060177 gene_biotype:protein_coding transcript_biotype:protein_coding; Mus musculus kallikrein 1-related peptidase b22, mRNA (cDNA clone MGC:118112 IMAGE:4189167), complete cds.; cdna:all chromosome:VEGA56:7:44112673:44116922:1 Gene:OTTMUSG00000…	NM_010114; ENSMUST00000077528; BC106155; uc009goi.1	Q540N3; P15948	NM_010114; ENSMUST00000077528; BC106155; uc009goi.1	Mm.5193	kidney| mammary gland| salivary gland| adult	NM_010114; ENSMUST00000077528; BC106155; OTTMUST00000067365; uc009goi.1	inferred from direct assay; inferred from electronic annotation	NM_010114; ENSMUST00000077528; BC106155; uc009goi.1	not recorded	NM_010114; ENSMUST00000077528; BC106155; OTTMUST00000067365; uc009goi.1	inferred from electronic annotation; inferred from direct assay
TC0700000791.mm.1	5.82	0.37	7	0.44	-2.26	3.2e-05	5.51	7.05	-2.92	Klk1b16	kallikrein 1-related peptidase b16	chr7	44136767 - 44141607	+	NM_008454; ENSMUST00000005933; BC012237; OTTMUST00000067394; uc009goj.1	Coding	GO:0006508	proteolysis	GO:0005634; GO:0005575	nucleus; cellular_component	GO:0003824; GO:0004252; GO:0008233; GO:0008236; GO:0016787	catalytic activity; serine-type endopeptidase activity; peptidase activity; serine-type peptidase activity; hydrolase activity		ENSMUST00000005933; OTTMUST00000067394	IPR001254	Peptidase S1	60	7 B4|7 28.64 cM	16615	NM_008454; ENSMUST00000005933; BC012237; OTTMUST00000067394; uc009goj.1	RefSeq; ENSEMBL; GenBank; Havana transcript; UCSC Genes	Mus musculus kallikrein 1-related peptidase b16 (Klk1b16), mRNA.; ensembl_havana_transcript:known chromosome:GRCm38:7:44136767:44141607:1 gene:ENSMUSG00000038968 gene_biotype:protein_coding transcript_biotype:protein_coding; Mus musculus kallikrein 1-related peptidase b16, mRNA (cDNA clone MGC:18522 IMAGE:4165443), complete cds.; cdna:all chromosome:VEGA56:7:44136767:44141607:1 Gene:OTTMUSG000000…	NM_008454; ENSMUST00000005933; BC012237; uc009goj.1	P04071	NM_008454; ENSMUST00000005933; BC012237; uc009goj.1	Mm.440887	intestine| salivary gland| adult	NM_008454; ENSMUST00000005933; BC012237; OTTMUST00000067394; uc009goj.1	inferred from electronic annotation	NM_008454; ENSMUST00000005933; BC012237; OTTMUST00000067394; uc009goj.1	not recorded; no biological data available	NM_008454; ENSMUST00000005933; BC012237; OTTMUST00000067394; uc009goj.1	inferred from electronic annotation
TC0700000792.mm.1	10.25	0.89	12.67	0.78	-5.34	6.8e-05	10.01	13.39	-10.42	Klk1b24	kallikrein 1-related peptidase b24	chr7	44188236 - 44192452	+	NM_010643; ENSMUST00000073713; BC146015; OTTMUST00000067395; uc009gok.1	Coding	GO:0006508	proteolysis	GO:0005634; GO:0005575	nucleus; cellular_component	GO:0003824; GO:0004252; GO:0008233; GO:0008236; GO:0016787	catalytic activity; serine-type endopeptidase activity; peptidase activity; serine-type peptidase activity; hydrolase activity		ENSMUST00000073713; OTTMUST00000067395	IPR001254	Peptidase S1	53	7 B4|7 28.7 cM	16617	NM_010643; ENSMUST00000073713; BC146015; OTTMUST00000067395; uc009gok.1	RefSeq; ENSEMBL; GenBank; Havana transcript; UCSC Genes	Mus musculus kallikrein 1-related peptidase b24 (Klk1b24), mRNA.; ensembl_havana_transcript:known chromosome:GRCm38:7:44188236:44192452:1 gene:ENSMUSG00000063713 gene_biotype:protein_coding transcript_biotype:protein_coding; Mus musculus kallikrein 1-related peptidase b24, mRNA (cDNA clone MGC:175902 IMAGE:40131318), complete cds.; cdna:all chromosome:VEGA56:7:44188236:44192452:1 Gene:OTTMUSG0000…	NM_010643; ENSMUST00000073713; BC146015; uc009gok.1	Q61754; O35307	NM_010643; ENSMUST00000073713; BC146015; uc009gok.1	Mm.483098	salivary gland| testis| adult	NM_010643; ENSMUST00000073713; BC146015; OTTMUST00000067395; uc009gok.1	non-traceable author statement; inferred from electronic annotation	NM_010643; ENSMUST00000073713; BC146015; OTTMUST00000067395; uc009gok.1	not recorded; no biological data available	NM_010643; ENSMUST00000073713; BC146015; OTTMUST00000067395; uc009gok.1	inferred from electronic annotation; non-traceable author statement
TC0700000794.mm.1	8.61	0.24	9.37	0.53	-1.7	0.001728	9.05	9.71	-1.58	Klk1b4	kallikrein 1-related pepidase b4	chr7	44207435 - 44211754	+	NM_010915; ENSMUST00000077354; BC034518; OTTMUST00000067412; uc009gom.2	Coding	GO:0006508; GO:0007264; GO:0043552	proteolysis; small GTPase mediated signal transduction; positive regulation of phosphatidylinositol 3-kinase activity	GO:0005622; GO:0005634	intracellular; nucleus	GO:0003824; GO:0004252; GO:0005057; GO:0008083; GO:0046872	catalytic activity; serine-type endopeptidase activity; receptor signaling protein activity; growth factor activity; metal ion binding		ENSMUST00000077354; OTTMUST00000067412	IPR001254	Peptidase S1	50	7 B4|7 28.72 cM	18048	NM_010915; ENSMUST00000077354; BC034518; OTTMUST00000067412; uc009gom.2	RefSeq; ENSEMBL; GenBank; Havana transcript; UCSC Genes	Mus musculus kallikrein 1-related pepidase b4 (Klk1b4), mRNA.; ensembl_havana_transcript:known chromosome:GRCm38:7:44207435:44211754:1 gene:ENSMUSG00000066513 gene_biotype:protein_coding transcript_biotype:protein_coding; Mus musculus kallikrein 1-related pepidase b4, mRNA (cDNA clone MGC:25388 IMAGE:4911885), complete cds.; cdna:all chromosome:VEGA56:7:44207435:44211754:1 Gene:OTTMUSG00000027268	NM_010915; ENSMUST00000077354; BC034518; uc009gom.2	P00757	NM_010915; ENSMUST00000077354; BC034518; uc009gom.2	Mm.440886	salivary gland| adult	NM_010915; ENSMUST00000077354; BC034518; OTTMUST00000067412; uc009gom.2	inferred from electronic annotation; inferred from direct assay	NM_010915; ENSMUST00000077354; BC034518; uc009gom.2	inferred from direct assay; not recorded	NM_010915; ENSMUST00000077354; BC034518; OTTMUST00000067412; uc009gom.2	inferred from electronic annotation; inferred from direct assay
TC0700000903.mm.1	8.6	0.07	7.58	1.08	2.03	0.001023	8.08	7.24	1.79	Htatip2	HIV-1 tat interactive protein 2, homolog (human)	chr7	49759106 - 49774000	+	NM_001146049; NM_001146050; NM_001146052; NM_001146053; NM_016865; ENSMUST00000085272; BC004083; BC017372; uc009hbo.2; uc009hbp.2; uc009hbq.2; uc009hbr.2; uc012flc.1; uc012fld.1	Coding	GO:0001525; GO:0006915; GO:0007275; GO:0030154; GO:0043068; GO:0045765; GO:0046022; GO:0046777; GO:0051170; GO:0055114	angiogenesis; apoptotic process; multicellular organismal development; cell differentiation; positive regulation of programmed cell death; regulation of angiogenesis; positive regulation of transcription from RNA polymerase II promoter during mitosis; protein autophosphorylation; nuclear import; oxidation-reduction process	GO:0005634; GO:0005635; GO:0005737	nucleus; nuclear envelope; cytoplasm				ENSMUST00000085272	IPR000534	Semialdehyde dehydrogenase, NAD-binding	96	7 B5|7	53415	NM_001146049; NM_001146050; NM_001146052; NM_001146053; NM_016865; ENSMUST00000085272; BC004083; BC017372; uc009hbo.2; uc009hbp.2; uc009hbq.2; uc009hbr.2; uc012flc.1; uc012fld.1	RefSeq; ENSEMBL; GenBank; UCSC Genes	Mus musculus HIV-1 tat interactive protein 2, homolog (human) (Htatip2), transcript variant 2, mRNA.; Mus musculus HIV-1 tat interactive protein 2, homolog (human) (Htatip2), transcript variant 3, mRNA.; Mus musculus HIV-1 tat interactive protein 2, homolog (human) (Htatip2), transcript variant 4, mRNA.; Mus musculus HIV-1 tat interactive protein 2, homolog (human) (Htatip2), transcript variant 5…	NM_001146049; NM_001146050; NM_001146052; NM_001146053; NM_016865; ENSMUST00000085272; BC004083; BC017372; uc009hbo.2; uc009hbp.2; uc009hbq.2; uc009hbr.2; uc012flc.1; uc012fld.1	Q9Z2G9; Q3U816; Q3UJL4	NM_001146049; NM_001146050; NM_001146052; NM_001146053; NM_016865; ENSMUST00000085272; BC004083; BC017372; uc009hbo.2; uc009hbp.2; uc009hbq.2; uc009hbr.2; uc012flc.1; uc012fld.1	Mm.20801	bone| bone marrow| brain| connective tissue| embryonic tissue| extraembryonic tissue| heart| intestine| joint| liver| lung| mammary gland| molar| pancreas| prostate| skin| spleen| stomach| testis| thymus| blastocyst| organogenesis| fetus| neonate| juvenile| adult	NM_001146049; NM_001146050; NM_001146052; NM_001146053; NM_016865; ENSMUST00000085272; BC004083; BC017372; uc009hbo.2; uc009hbp.2; uc009hbq.2; uc009hbr.2; uc012flc.1; uc012fld.1	inferred from electronic annotation; not recorded; inferred from sequence or structural similarity	NM_001146049; NM_001146050; NM_001146052; NM_001146053; NM_016865; ENSMUST00000085272; BC004083; BC017372; uc009hbo.2; uc009hbp.2; uc009hbq.2; uc009hbr.2; uc012flc.1; uc012fld.1	inferred from electronic annotation; not recorded; inferred from sequence or structural similarity
TC0700001313.mm.1	9.54	0.17	8.81	0.45	1.66	0.000363	6.95	6.21	1.66	Gm26944	predicted gene, 26944; novel transcript	chr7	92639739 - 92647442	+	ENSMUST00000182265; OTTMUST00000113871	NonCoding											40			ENSMUST00000182265; OTTMUST00000113871; NONMMUT062728	ENSEMBL; Havana transcript; NONCODE	havana:known chromosome:GRCm38:7:92639739:92647442:1 gene:ENSMUSG00000098066 gene_biotype:lincRNA transcript_biotype:lincRNA; cdna:all chromosome:VEGA56:7:92639739:92647442:1 Gene:OTTMUSG00000043395; Non-coding transcript identified by NONCODE: Antisense
TC0700001352.mm.1	5.21	0.16	6.27	0.54	-2.09	0.000607	4.82	5.61	-1.73	Kctd14	potassium channel tetramerisation domain containing 14	chr7	97451334 - 97459557	+	NM_001010826; NM_001012434; NM_001136235; ENSMUST00000050732; ENSMUST00000121987; ENSMUST00000143321; ENSMUST00000154901; BC024588; OTTMUST00000073229; OTTMUST00000073230; OTTMUST00000073231; OTTMUST00000073232; uc009ijf.2; uc012fph.1; uc012fpi.1	Complex	GO:0006810; GO:0006811; GO:0008150; GO:0051260	transport; ion transport; biological_process; protein homooligomerization	GO:0005575	cellular_component	GO:0003674; GO:0005515	molecular_function; protein binding		ENSMUST00000050732; ENSMUST00000121987; OTTMUST00000073229; OTTMUST00000073230	IPR003131	Potassium channel tetramerisation-type BTB domain	99	7 E1|7 53.51 cM	233529	NM_001010826; NM_001012434; NM_001136235; ENSMUST00000050732; ENSMUST00000121987; ENSMUST00000143321; ENSMUST00000154901; BC024588; OTTMUST00000073229; OTTMUST00000073230; OTTMUST00000073231; OTTMUST00000073232; uc009ijf.2; uc012fph.1; uc012fpi.1; NONMMUT062820	RefSeq; ENSEMBL; GenBank; Havana transcript; UCSC Genes; NONCODE	Mus musculus potassium channel tetramerisation domain containing 14 (Kctd14), transcript variant 3, mRNA.; Mus musculus potassium channel tetramerisation domain containing 14 (Kctd14), transcript variant 2, mRNA.; Mus musculus potassium channel tetramerisation domain containing 14 (Kctd14), transcript variant 1, mRNA.; ensembl_havana_transcript:known chromosome:GRCm38:7:97453204:97459553:1 gene:E…	NM_001010826; NM_001012434; NM_001136235; ENSMUST00000050732; ENSMUST00000121987; ENSMUST00000143321; ENSMUST00000154901; BC024588; uc009ijf.2; uc012fph.1; uc012fpi.1	Q5EER8; Q8R3T6	NM_001010826; NM_001012434; NM_001136235; ENSMUST00000050732; ENSMUST00000121987; ENSMUST00000143321; ENSMUST00000154901; BC024588; uc009ijf.2; uc012fph.1; uc012fpi.1	Mm.334033	embryonic tissue| intestine| lung| mammary gland| ovary| spleen| testis| thymus| thyroid| cleavage| morula| organogenesis| fetus| neonate| juvenile| adult	NM_001010826; NM_001012434; NM_001136235; ENSMUST00000050732; ENSMUST00000121987; ENSMUST00000143321; ENSMUST00000154901; BC024588; OTTMUST00000073229; OTTMUST00000073230; uc009ijf.2; uc012fph.1; uc012fpi.1	inferred from electronic annotation; no biological data available	NM_001010826; NM_001012434; NM_001136235; ENSMUST00000050732; ENSMUST00000121987; ENSMUST00000143321; ENSMUST00000154901; BC024588; OTTMUST00000073229; OTTMUST00000073230; uc009ijf.2; uc012fph.1; uc012fpi.1	no biological data available	NM_001010826; NM_001012434; NM_001136235; ENSMUST00000050732; ENSMUST00000121987; ENSMUST00000143321; ENSMUST00000154901; BC024588; OTTMUST00000073229; OTTMUST00000073230; uc009ijf.2; uc012fph.1; uc012fpi.1	no biological data available; inferred from electronic annotation
TC0700001773.mm.1	8.77	0.06	9.8	0.89	-2.04	0.008405	8.2	9.39	-2.29	Lcmt1	leucine carboxyl methyltransferase 1	chr7	123377982 - 123430358	+	NM_025304; ENSMUST00000033025; BC132507; uc009jpp.1; uc009jpq.1; uc012ftj.1	Complex	GO:0006479; GO:0006481; GO:0010906; GO:0031333; GO:0032259; GO:0042981; GO:0090266	protein methylation; C-terminal protein methylation; regulation of glucose metabolic process; negative regulation of protein complex assembly; methylation; regulation of apoptotic process; regulation of mitotic cell cycle spindle assembly checkpoint	GO:0005829; GO:0005575	cytosol; cellular_component	GO:0003880; GO:0008168; GO:0008276; GO:0016740; GO:0005515	protein C-terminal carboxyl O-methyltransferase activity; methyltransferase activity; protein methyltransferase activity; transferase activity; protein binding		ENSMUST00000033025	IPR007213	Leucine carboxyl methyltransferase	130	7 F3|7	30949	NM_025304; ENSMUST00000033025; BC132507; uc009jpp.1; uc009jpq.1; uc012ftj.1	RefSeq; ENSEMBL; GenBank; UCSC Genes	Mus musculus leucine carboxyl methyltransferase 1 (Lcmt1), mRNA.; ensembl:known chromosome:GRCm38:7:123377982:123430358:1 gene:ENSMUSG00000030763 gene_biotype:protein_coding transcript_biotype:protein_coding; Mus musculus leucine carboxyl methyltransferase 1, mRNA (cDNA clone MGC:164138 IMAGE:40130784), complete cds.	NM_025304; ENSMUST00000033025; BC132507; uc009jpp.1; uc009jpq.1; uc012ftj.1	A2RTH5; Q6PDZ4; Q78K29; Q9D963	NM_025304; ENSMUST00000033025; BC132507; uc009jpp.1; uc009jpq.1; uc012ftj.1	Mm.260527	adipose tissue| blood| bone marrow| brain| connective tissue| embryonic tissue| extraembryonic tissue| eye| heart| joint| kidney| liver| lung| mammary gland| molar| ovary| pancreas| prostate| salivary gland| skin| spleen| stomach| testis| thymus| uterus| cleavage| gastrula| organogenesis| fetus| neonate| juvenile| adult	NM_025304; ENSMUST00000033025; BC132507; uc009jpp.1; uc009jpq.1; uc012ftj.1	inferred from direct assay; inferred from mutant phenotype; not recorded; inferred from electronic annotation	NM_025304; ENSMUST00000033025; BC132507; uc009jpp.1; uc009jpq.1; uc012ftj.1	inferred from direct assay; no biological data available	NM_025304; ENSMUST00000033025; BC132507; uc009jpp.1; uc009jpq.1; uc012ftj.1	not recorded; inferred from electronic annotation; inferred from direct assay
TC0700001787.mm.1	6.72	0.14	8.35	0.69	-3.09	1.6e-05	6.55	8.31	-3.4	4930533L02Rik	RIKEN cDNA 4930533L02 gene	chr7	125318359 - 125319518	+	ENSMUST00000060220	Coding											30			ENSMUST00000060220	ENSEMBL	[retired] cdna:known chromosome:GRCm38:7:125318359:125319518:1 gene:ENSMUSG00000051614 gene_biotype:protein_coding transcript_biotype:protein_coding														1 retired transcript(s) from ENSEMBL
TC0700001914.mm.1	5.99	0.2	5.09	0.3	1.87	7e-06	5.62	4.54	2.11	Dmbt1	deleted in malignant brain tumors 1	chr7	131032076 - 131121628	+	NM_007769; ENSMUST00000084509; BC049835; uc009kaw.1; uc009kax.1	Coding	GO:0001824; GO:0001833; GO:0006810; GO:0007275; GO:0015031; GO:0030154; GO:0030858; GO:0006898	blastocyst development; inner cell mass cell proliferation; transport; multicellular organismal development; protein transport; cell differentiation; positive regulation of epithelial cell differentiation; receptor-mediated endocytosis	GO:0005576; GO:0005578; GO:0005615; GO:0005622; GO:0005737; GO:0016020; GO:0016021; GO:0019898; GO:0030670; GO:0031012; GO:0031410; GO:0042589; GO:0070062; GO:0030658	extracellular region; proteinaceous extracellular matrix; extracellular space; intracellular; cytoplasm; membrane; integral component of membrane; extrinsic component of membrane; phagocytic vesicle membrane; extracellular matrix; cytoplasmic vesicle; zymogen granule membrane; extracellular vesicular exosome; transport vesicle membrane	GO:0005044; GO:0005515; GO:0035375	scavenger receptor activity; protein binding; zymogen binding		ENSMUST00000084509	IPR000859; IPR001190; IPR001507; IPR003366	CUB domain; SRCR domain; Zona pellucida domain; CUB-like domain	374	7|7 F4	12945	NM_007769; ENSMUST00000084509; BC049835; uc009kaw.1; uc009kax.1	RefSeq; ENSEMBL; GenBank; UCSC Genes	Mus musculus deleted in malignant brain tumors 1 (Dmbt1), mRNA.; ensembl:known chromosome:GRCm38:7:131032076:131121626:1 gene:ENSMUSG00000047517 gene_biotype:protein_coding transcript_biotype:protein_coding; Mus musculus deleted in malignant brain tumors 1, mRNA (cDNA clone MGC:54692 IMAGE:6396511), complete cds.	NM_007769; ENSMUST00000084509; BC049835; uc009kaw.1; uc009kax.1	Q60997; B6V683; E9QPG8; Q9JHU8	NM_007769; ENSMUST00000084509; BC049835; uc009kaw.1; uc009kax.1	Mm.4138	embryonic tissue| intestine| liver| muscle| nasopharynx| ovary| pancreas| stomach| tongue|oocyte| fetus| neonate| adult	NM_007769; ENSMUST00000084509; BC049835; uc009kaw.1; uc009kax.1	inferred from mutant phenotype; inferred from direct assay; inferred from electronic annotation	NM_007769; ENSMUST00000084509; BC049835; uc009kaw.1; uc009kax.1	inferred from electronic annotation; inferred from direct assay; not recorded	NM_007769; ENSMUST00000084509; BC049835; uc009kaw.1; uc009kax.1	inferred from electronic annotation; inferred from physical interaction; inferred from direct assay
TC0700002165.mm.1	6.13	0.21	6.82	0.29	-1.61	2.5e-05	6.86	7.72	-1.81	Tmem86b	transmembrane protein 86B	chr7	4628040 - 4630482	-	NM_023440; ENSMUST00000055085; BC100527; uc009eya.1	Coding	GO:0046485	ether lipid metabolic process	GO:0005737; GO:0016020; GO:0016021	cytoplasm; membrane; integral component of membrane	GO:0016787; GO:0047408; GO:0047409	hydrolase activity; alkenylglycerophosphocholine hydrolase activity; alkenylglycerophosphoethanolamine hydrolase activity		ENSMUST00000055085	IPR012506	YhhN-like	30	7 A1|7	68255	NM_023440; ENSMUST00000055085; BC100527; uc009eya.1	RefSeq; ENSEMBL; GenBank; UCSC Genes	Mus musculus transmembrane protein 86B (Tmem86b), mRNA.; ensembl:known chromosome:GRCm38:7:4628042:4630482:-1 gene:ENSMUSG00000045282 gene_biotype:protein_coding transcript_biotype:protein_coding; Mus musculus transmembrane protein 86B, mRNA (cDNA clone MGC:118389 IMAGE:30920275), complete cds.	NM_023440; ENSMUST00000055085; BC100527; uc009eya.1	Q497J1	NM_023440; ENSMUST00000055085; BC100527; uc009eya.1	Mm.389784	bone marrow| brain| eye| intestine| kidney| liver| lung| lymph node| pituitary gland| testis| fetus| juvenile| adult	NM_023440; ENSMUST00000055085; BC100527; uc009eya.1	not recorded; inferred from electronic annotation; inferred from sequence or structural similarity	NM_023440; ENSMUST00000055085; BC100527; uc009eya.1	not recorded; inferred from electronic annotation; inferred from sequence or structural similarity	NM_023440; ENSMUST00000055085; BC100527; uc009eya.1	inferred from electronic annotation; not recorded; inferred from sequence or structural similarity
TC0700002224.mm.1	6.94	0.18	5.55	0.49	2.61	3.1e-05	5.42	4.83	1.51	Vmn2r29; RP23-344G11.3	vomeronasal 2, receptor 29; zinc finger protein pseudogene	chr7	7212660 - 7278289	-	NM_001113468; NR_003555; ENSMUST00000170922; OTTMUST00000097556; OTTMUST00000117362; uc009fcm.1; uc012exq.1	Complex	GO:0007165; GO:0007186; GO:0008150	signal transduction; G-protein coupled receptor signaling pathway; biological_process	GO:0005886; GO:0016020; GO:0016021; GO:0005575	plasma membrane; membrane; integral component of membrane; cellular_component	GO:0004871; GO:0004930; GO:0003674	signal transducer activity; G-protein coupled receptor activity; molecular_function		ENSMUST00000170922; OTTMUST00000097556	IPR001828; IPR011500; IPR017978	Extracellular ligand-binding receptor; GPCR, family 3, nine cysteines domain; GPCR, family 3, C-terminal	190	7 A1|7	76229	NM_001113468; NR_003555; ENSMUST00000170922; OTTMUST00000097556; OTTMUST00000117362; uc009fcm.1; uc012exq.1; ENSMUST00000174801; NONMMUT059874; NONMMUT059875; NONMMUT059876; NONMMUT059878; NONMMUT059879; NONMMUT059880	RefSeq; ENSEMBL; Havana transcript; UCSC Genes; NONCODE	Mus musculus vomeronasal 2, receptor 29 (Vmn2r29), transcript variant 1, mRNA.; Mus musculus vomeronasal 2, receptor 29 (Vmn2r29), transcript variant 2, non-coding RNA.; ensembl_havana_transcript:known chromosome:GRCm38:7:7231327:7247328:-1 gene:ENSMUSG00000095730 gene_biotype:protein_coding transcript_biotype:protein_coding; cdna:all chromosome:VEGA56:7:7231327:7247328:-1 Gene:OTTMUSG00000037803…	NM_001113468; NR_003555; ENSMUST00000170922; uc009fcm.1; uc012exq.1	L7N2D4; Q4VAH6; Q8BJ74	NM_001113468; NR_003555; ENSMUST00000170922; uc009fcm.1; uc012exq.1	Mm.387947; Mm.465200	adrenal gland| brain| embryonic tissue| eye| liver| lung| mammary gland| spinal cord| organogenesis| fetus| neonate| adult	NM_001113468; NR_003555; ENSMUST00000170922; OTTMUST00000097556; uc009fcm.1; uc012exq.1	inferred from electronic annotation; no biological data available	NM_001113468; NR_003555; ENSMUST00000170922; OTTMUST00000097556; uc009fcm.1; uc012exq.1	inferred from electronic annotation; no biological data available	NM_001113468; NR_003555; ENSMUST00000170922; OTTMUST00000097556; uc009fcm.1; uc012exq.1	inferred from electronic annotation; no biological data available
TC0700002246.mm.1	6.95	0.21	5.44	0.64	2.86	5.9e-05	5.76	5.09	1.59	Gm3978	predicted gene 3978; vomeronasal 2, receptor pseudogene	chr7	7948362 - 7964378	-	ENSMUST00000163406; OTTMUST00000097678	Pseudogene											60			ENSMUST00000163406; OTTMUST00000097678	ENSEMBL; Havana transcript	ensembl_havana_transcript:known chromosome:GRCm38:7:7948362:7964378:-1 gene:ENSMUSG00000090968 gene_biotype:pseudogene transcript_biotype:unprocessed_pseudogene; cdna:all chromosome:VEGA56:7:7948362:7964378:-1 Gene:OTTMUSG00000037886
TC0700002269.mm.1	6.93	0.19	5.44	0.69	2.8	9.9e-05	5.76	5.09	1.59	Gm3962	predicted gene 3962; vomeronasal 2, receptor pseudogene	chr7	8738845 - 8754923	-	ENSMUST00000173027; OTTMUST00000097647	Pseudogene											60			ENSMUST00000173027; OTTMUST00000097647	ENSEMBL; Havana transcript	ensembl_havana_transcript:known chromosome:GRCm38:7:8738845:8754923:-1 gene:ENSMUSG00000091163 gene_biotype:pseudogene transcript_biotype:unprocessed_pseudogene; cdna:all chromosome:VEGA56:7:8738845:8754923:-1 Gene:OTTMUSG00000037860
TC0700002291.mm.1	6.85	0.21	5.52	0.66	2.52	0.000146	5.53	4.87	1.59	Vmn2r46; Gm3972	vomeronasal 2, receptor 46; predicted gene 3972; vomeronasal 2, receptor pseudogene	chr7	9478413 - 9501500	-	NM_001105076; ENSMUST00000171903; ENSMUST00000173960; OTTMUST00000097637; uc029wdm.1	Complex	GO:0007165; GO:0007186; GO:0008150	signal transduction; G-protein coupled receptor signaling pathway; biological_process	GO:0005886; GO:0016020; GO:0016021; GO:0005575	plasma membrane; membrane; integral component of membrane; cellular_component	GO:0004871; GO:0004930; GO:0003674	signal transducer activity; G-protein coupled receptor activity; molecular_function					70	7 A1|7	100042894	NM_001105076; ENSMUST00000171903; ENSMUST00000173960; OTTMUST00000097637; uc029wdm.1	RefSeq; ENSEMBL; Havana transcript; UCSC Genes	Mus musculus vomeronasal 2, receptor 46 (Vmn2r46), mRNA.; [retired] cdna:pseudogene chromosome:GRCm38:7:9485565:9501500:-1 gene:ENSMUSG00000090352 gene_biotype:pseudogene transcript_biotype:unprocessed_pseudogene; havana:known chromosome:GRCm38:7:9478413:9501500:-1 gene:ENSMUSG00000090352 gene_biotype:pseudogene transcript_biotype:unprocessed_pseudogene; cdna:all chromosome:VEGA56:7:9478413:95015…	NM_001105076; ENSMUST00000173960; uc029wdm.1	L7N282	NM_001105076; ENSMUST00000173960; uc029wdm.1	Mm.465204		NM_001105076; ENSMUST00000173960; uc029wdm.1	inferred from electronic annotation; no biological data available	NM_001105076; ENSMUST00000173960; uc029wdm.1	inferred from electronic annotation; no biological data available	NM_001105076; ENSMUST00000173960; uc029wdm.1	inferred from electronic annotation; no biological data available			1 retired transcript(s) from ENSEMBL
TC0700002296.mm.1	6.87	0.18	5.45	0.62	2.67	4.5e-05	5.59	4.91	1.61	Vmn2r46	vomeronasal 2, receptor 46	chr7	9754636 - 9770571	-	NM_001105076; ENSMUST00000171523; OTTMUST00000099392; uc012eyk.1	Coding	GO:0007165; GO:0007186; GO:0008150	signal transduction; G-protein coupled receptor signaling pathway; biological_process	GO:0005886; GO:0016020; GO:0016021; GO:0005575	plasma membrane; membrane; integral component of membrane; cellular_component	GO:0004871; GO:0004930; GO:0003674	signal transducer activity; G-protein coupled receptor activity; molecular_function		ENSMUST00000171523; OTTMUST00000099392	IPR001828; IPR011500; IPR017978	Extracellular ligand-binding receptor; GPCR, family 3, nine cysteines domain; GPCR, family 3, C-terminal	60	7 A1|7	100042894	NM_001105076; ENSMUST00000171523; OTTMUST00000099392; uc012eyk.1; NM_001105076_2	RefSeq; ENSEMBL; Havana transcript; UCSC Genes	Mus musculus vomeronasal 2, receptor 46 (Vmn2r46), mRNA.; ensembl_havana_transcript:known chromosome:GRCm38:7:9754636:9770571:-1 gene:ENSMUSG00000090342 gene_biotype:protein_coding transcript_biotype:protein_coding; cdna:all chromosome:VEGA56:7:9754636:9770571:-1 Gene:OTTMUSG00000038501; [retired] vomeronasal 2, receptor 46	NM_001105076; ENSMUST00000171523; uc012eyk.1	L7N282	NM_001105076; ENSMUST00000171523; uc012eyk.1	Mm.465204		NM_001105076; ENSMUST00000171523; OTTMUST00000099392; uc012eyk.1	inferred from electronic annotation; no biological data available	NM_001105076; ENSMUST00000171523; OTTMUST00000099392; uc012eyk.1	inferred from electronic annotation; no biological data available	NM_001105076; ENSMUST00000171523; OTTMUST00000099392; uc012eyk.1	inferred from electronic annotation; no biological data available			1 retired transcript(s) from RefSeq
TC0700002496.mm.1	7.14	0.49	8	0.56	-1.82	0.001894	6.37	7.24	-1.82	Apoc1	apolipoprotein C-I	chr7	19689480 - 19692659	-	NM_001110009; NM_007469; ENSMUST00000045035; ENSMUST00000108451; BC019398; BC094638; uc009fmv.2; uc009fmw.2	Coding	GO:0006641; GO:0006810; GO:0006869; GO:0008203; GO:0042157; GO:0010900; GO:0010916; GO:0032375; GO:0033344; GO:0033700; GO:0034369; GO:0034382; GO:0034447; GO:0045717; GO:0045833; GO:0048261; GO:0050995; GO:0051005	triglyceride metabolic process; transport; lipid transport; cholesterol metabolic process; lipoprotein metabolic process; negative regulation of phosphatidylcholine catabolic process; negative regulation of very-low-density lipoprotein particle clearance; negative regulation of cholesterol transport; cholesterol efflux; phospholipid efflux; plasma lipoprotein particle remodeling; chylomicron remn…	GO:0005576; GO:0034361; GO:0005783; GO:0034364	extracellular region; very-low-density lipoprotein particle; endoplasmic reticulum; high-density lipoprotein particle	GO:0004859; GO:0005504; GO:0055102	phospholipase inhibitor activity; fatty acid binding; lipase inhibitor activity		ENSMUST00000045035; ENSMUST00000108451	IPR006781	Apolipoprotein C-I	42	7 A3|7 9.94 cM	11812	NM_001110009; NM_007469; ENSMUST00000045035; ENSMUST00000108451; BC019398; BC094638; uc009fmv.2; uc009fmw.2	RefSeq; ENSEMBL; GenBank; UCSC Genes	Mus musculus apolipoprotein C-I (Apoc1), transcript variant 2, mRNA.; Mus musculus apolipoprotein C-I (Apoc1), transcript variant 1, mRNA.; ensembl:known chromosome:GRCm38:7:19689484:19692658:-1 gene:ENSMUSG00000040564 gene_biotype:protein_coding transcript_biotype:protein_coding; ensembl:known chromosome:GRCm38:7:19689484:19692596:-1 gene:ENSMUSG00000040564 gene_biotype:protein_coding transcript…	NM_001110009; NM_007469; ENSMUST00000045035; ENSMUST00000108451; BC019398; BC094638	P34928	NM_001110009; NM_007469; ENSMUST00000045035; ENSMUST00000108451; BC019398; BC094638	Mm.182440	embryonic tissue| extraembryonic tissue| liver| lymph node| mammary gland| muscle| prostate| stomach| testis| thymus| blastocyst| gastrula| organogenesis| fetus| neonate| juvenile| adult	NM_001110009; NM_007469; ENSMUST00000045035; ENSMUST00000108451; BC019398; BC094638	inferred from mutant phenotype; inferred from electronic annotation	NM_001110009; NM_007469; ENSMUST00000045035; ENSMUST00000108451; BC019398; BC094638	inferred from electronic annotation	NM_001110009; NM_007469; ENSMUST00000045035; ENSMUST00000108451; BC019398; BC094638	inferred from electronic annotation			2 retired transcript(s) from UCSC Genes
TC0700002606.mm.1	6.34	0.31	6.94	0.23	-1.51	0.000593	5.94	7	-2.07	Pinlyp	phospholipase A2 inhibitor and LY6/PLAUR domain containing	chr7	24541658 - 24546071	-	NM_001037143; ENSMUST00000011776; BC139039; BC145686; uc009fpw.1	Coding	GO:0008150; GO:0043086	biological_process; negative regulation of catalytic activity	GO:0005576; GO:0005575	extracellular region; cellular_component	GO:0004859; GO:0003674	phospholipase inhibitor activity; molecular_function		ENSMUST00000011776	IPR001526; IPR004126	CD59 antigen; Phospholipase A2 inhibitor	70	7 A2-A3|7	641361	NM_001037143; ENSMUST00000011776; BC139039; BC145686; uc009fpw.1	RefSeq; ENSEMBL; GenBank; UCSC Genes	Mus musculus phospholipase A2 inhibitor and LY6/PLAUR domain containing (Pinlyp), mRNA.; ensembl:known chromosome:GRCm38:7:24541699:24546071:-1 gene:ENSMUSG00000011632 gene_biotype:protein_coding transcript_biotype:protein_coding; Mus musculus RIKEN cDNA 2310033E01 gene, mRNA (cDNA clone MGC:170666 IMAGE:8862061), complete cds.; Mus musculus RIKEN cDNA 2310033E01 gene, mRNA (cDNA clone MGC:175573…	NM_001037143; ENSMUST00000011776; BC139039; BC145686; uc009fpw.1	Q9CQD7; B2RSX2	NM_001037143; ENSMUST00000011776; BC139039; BC145686; uc009fpw.1	Mm.333661	mammary gland| ovary| skin| testis| thymus| tongue|oocyte| fetus| juvenile| adult	NM_001037143; ENSMUST00000011776; BC139039; BC145686; uc009fpw.1	no biological data available; inferred from electronic annotation	NM_001037143; ENSMUST00000011776; BC139039; BC145686; uc009fpw.1	inferred from electronic annotation; no biological data available	NM_001037143; ENSMUST00000011776; BC139039; BC145686; uc009fpw.1	inferred from electronic annotation; no biological data available
TC0700002641.mm.1	6.61	0.1	7.4	0.2	-1.72	1.83e-07	6.43	7.18	-1.69	Tmem91	transmembrane protein 91	chr7	25669139 - 25675166	-	NM_177102; ENSMUST00000079439; ENSMUST00000108404; ENSMUST00000108405; ENSMUST00000126983; ENSMUST00000150306; ENSMUST00000150883; BC058996; OTTMUST00000057886; OTTMUST00000057887; OTTMUST00000057888; OTTMUST00000057889; OTTMUST00000057890; OTTMUST00000057891; uc009ftk.2; uc009ftm.2; uc009ftn.2	Complex	GO:0002244; GO:0009607; GO:0008150	hematopoietic progenitor cell differentiation; response to biotic stimulus; biological_process	GO:0016020; GO:0016021; GO:0005575	membrane; integral component of membrane; cellular_component	GO:0003674	molecular_function		ENSMUST00000079439; ENSMUST00000108404; ENSMUST00000108405; ENSMUST00000150883; OTTMUST00000057886; OTTMUST00000057889; OTTMUST00000057890; OTTMUST00000057891	IPR007593	CD225/Dispanin family	111	7 A3|7	320208	NM_177102; ENSMUST00000079439; ENSMUST00000108404; ENSMUST00000108405; ENSMUST00000126983; ENSMUST00000150306; ENSMUST00000150883; BC058996; OTTMUST00000057886; OTTMUST00000057887; OTTMUST00000057888; OTTMUST00000057889; OTTMUST00000057890; OTTMUST00000057891; uc009ftk.2; uc009ftm.2; uc009ftn.2; NONMMUT060293; NONMMUT060296	RefSeq; ENSEMBL; GenBank; Havana transcript; UCSC Genes; NONCODE	Mus musculus transmembrane protein 91 (Tmem91), transcript variant 1, mRNA.; ensembl_havana_transcript:known chromosome:GRCm38:7:25669139:25675166:-1 gene:ENSMUSG00000061702 gene_biotype:protein_coding transcript_biotype:protein_coding; havana:novel chromosome:GRCm38:7:25669242:25675047:-1 gene:ENSMUSG00000061702 gene_biotype:protein_coding transcript_biotype:protein_coding; havana:novel chromoso…	NM_177102; ENSMUST00000079439; ENSMUST00000108404; ENSMUST00000108405; ENSMUST00000126983; ENSMUST00000150306; ENSMUST00000150883; BC058996; uc009ftk.2; uc009ftm.2; uc009ftn.2	Q8C581; D3Z7E7; D3Z7E8; F6VMA8	NM_177102; ENSMUST00000079439; ENSMUST00000108404; ENSMUST00000108405; ENSMUST00000126983; ENSMUST00000150306; ENSMUST00000150883; BC058996; uc009ftk.2; uc009ftm.2; uc009ftn.2	Mm.207484	brain| embryonic tissue| eye| pituitary gland| spinal cord| spleen| fetus| neonate| juvenile| adult	NM_177102; ENSMUST00000079439; ENSMUST00000108404; ENSMUST00000108405; ENSMUST00000126983; ENSMUST00000150306; ENSMUST00000150883; BC058996; OTTMUST00000057886; OTTMUST00000057889; OTTMUST00000057890; OTTMUST00000057891; uc009ftk.2; uc009ftm.2; uc009ftn.2	inferred from mutant phenotype; inferred from electronic annotation; no biological data available	NM_177102; ENSMUST00000079439; ENSMUST00000108404; ENSMUST00000108405; ENSMUST00000126983; ENSMUST00000150306; ENSMUST00000150883; BC058996; OTTMUST00000057886; OTTMUST00000057889; OTTMUST00000057890; OTTMUST00000057891; uc009ftk.2; uc009ftm.2; uc009ftn.2	inferred from electronic annotation; no biological data available	NM_177102; ENSMUST00000079439; ENSMUST00000108404; ENSMUST00000108405; ENSMUST00000126983; ENSMUST00000150306; ENSMUST00000150883; BC058996; OTTMUST00000057886; OTTMUST00000057889; OTTMUST00000057890; OTTMUST00000057891; uc009ftk.2; uc009ftm.2; uc009ftn.2	no biological data available
TC0700002880.mm.1	12.18	0.06	10.03	0.65	4.44	2e-06	12.6	9.97	6.19	Pop4	processing of precursor 4, ribonuclease P/MRP family, (S. cerevisiae)	chr7	38262816 - 38271369	-	NM_025390; ENSMUST00000032585; BC011465; uc009gkv.1	Coding	GO:0006364; GO:0006379; GO:0008033; GO:0090501; GO:0090502	rRNA processing; mRNA cleavage; tRNA processing; RNA phosphodiester bond hydrolysis; RNA phosphodiester bond hydrolysis, endonucleolytic	GO:0000172; GO:0005634; GO:0005655; GO:0030677; GO:0005730	ribonuclease MRP complex; nucleus; nucleolar ribonuclease P complex; ribonuclease P complex; nucleolus	GO:0003723; GO:0004526; GO:0004540; GO:0016787; GO:0005515	RNA binding; ribonuclease P activity; ribonuclease activity; hydrolase activity; protein binding		ENSMUST00000032585	IPR002730	Ribonuclease P/MRP, subunit p29	70	7|7 B1	66161	NM_025390; ENSMUST00000032585; BC011465; uc009gkv.1	RefSeq; ENSEMBL; GenBank; UCSC Genes	Mus musculus processing of precursor 4, ribonuclease P/MRP family, (S. cerevisiae) (Pop4), mRNA.; ensembl:known chromosome:GRCm38:7:38262820:38271348:-1 gene:ENSMUSG00000030423 gene_biotype:protein_coding transcript_biotype:protein_coding; Mus musculus processing of precursor 4, ribonuclease P/MRP family, (S. cerevisiae), mRNA (cDNA clone MGC:11597 IMAGE:3966371), complete cds.	NM_025390; ENSMUST00000032585; BC011465; uc009gkv.1	Q9CR08	NM_025390; ENSMUST00000032585; BC011465; uc009gkv.1	Mm.22284; Mm.406016	bone| bone marrow| brain| embryonic tissue| extraembryonic tissue| eye| heart| inner ear| intestine| joint| kidney| liver| lung| lymph node| mammary gland| molar| ovary| pancreas| prostate| spinal cord| spleen| stomach| testis| thymus| uterus|oocyte| unfertilized ovum| cleavage| morula| blastocyst| egg cylinder| organogenesis| fetus| neonate| juvenile| adult; embryonic tissue| organogenesis	NM_025390; ENSMUST00000032585; BC011465; uc009gkv.1	inferred from electronic annotation	NM_025390; ENSMUST00000032585; BC011465; uc009gkv.1	inferred from electronic annotation	NM_025390; ENSMUST00000032585; BC011465; uc009gkv.1	inferred from electronic annotation
TC0700002882.mm.1	10.91	0.3	9.64	0.36	2.43	6e-06	10.34	9.2	2.2	Gm4454; Gm21115; Gm21136; Gm6605	predicted gene 4454; predicted gene, 21115; predicted gene, 21136; predicted gene 6605	chr7	38446621 - 38869694	-	XM_001480228; XM_003688832; XM_003688834; XM_893307; ENSMUST00000031488	Coding											140	7 B3|7; 7|7; 7 B2|7	100043467; 100861663; 100861686; 625594	XM_001480228; XM_003688832; XM_003688834; XM_893307; ENSMUST00000031488	RefSeq; ENSEMBL	PREDICTED: Mus musculus predicted gene 4454 (Gm4454), mRNA.; PREDICTED: Mus musculus predicted gene, 21115 (Gm21115), mRNA.; PREDICTED: Mus musculus predicted gene, 21136 (Gm21136), transcript variant X1, mRNA.; [retired] PREDICTED: Mus musculus predicted gene 6605, transcript variant 1 (Gm6605), mRNA.; havana:known chromosome:GRCm38:7:38446621:38450424:-1 gene:ENSMUSG00000094920 gene_biotype:pse…	ENSMUST00000031488	E9Q844												1 retired transcript(s) from RefSeq
TC0700002883.mm.1	10.1	0.39	8.56	0.72	2.9	9.5e-05	9.37	7.19	4.53	Gm5591; Gm21129; Gm1988; Gm6866; Gm6833; Gm6818	predicted gene 5591; predicted gene, 21129; predicted gene 1988; predicted gene 6866; predicted gene 6833; predicted gene 6818	chr7	38518139 - 38528193	-	NM_001013810; ENSMUST00000079759; uc009gkx.1	Coding	GO:0008150	biological_process	GO:0005575	cellular_component	GO:0003674	molecular_function					30	7 B2|7; 7|7; 7 B3|7	434171; 100861679; 100038967; 628304; 628058; 627975	NM_001013810; ENSMUST00000079759; uc009gkx.1	RefSeq; ENSEMBL; UCSC Genes	Mus musculus predicted gene 5591 (Gm5591), mRNA.; ensembl_havana_transcript:known chromosome:GRCm38:7:38518139:38528193:-1 gene:ENSMUSG00000060565 gene_biotype:protein_coding transcript_biotype:protein_coding	NM_001013810; ENSMUST00000079759; uc009gkx.1	Q8CDK1	NM_001013810; ENSMUST00000079759; uc009gkx.1	Mm.60990	pituitary gland| testis| adult	NM_001013810; ENSMUST00000079759; uc009gkx.1	no biological data available	NM_001013810; ENSMUST00000079759; uc009gkx.1	no biological data available	NM_001013810; ENSMUST00000079759; uc009gkx.1	no biological data available
TC0700002884.mm.1	6.21	0.15	4.66	0.57	2.93	3.1e-05	6.64	5.29	2.55	Gm21276	predicted gene, 21276	chr7	38762406 - 38770304	-	NR_073038; ENSMUST00000179666; BC150918; uc029wez.1	Complex											50	7|7	100861861	NR_073038; ENSMUST00000179666; BC150918; uc029wez.1; XM_003688828	RefSeq; ENSEMBL; GenBank; UCSC Genes; MGI/Jackson Lab	Mus musculus predicted gene, 21276 (Gm21276), non-coding RNA.; havana:known chromosome:GRCm38:7:38763034:38768184:-1 gene:ENSMUSG00000094233 gene_biotype:pseudogene transcript_biotype:unprocessed_pseudogene; Mus musculus cDNA clone MGC:183829 IMAGE:9087829, complete cds.; [retired] predicted gene, 21276	NR_073038; ENSMUST00000179666; BC150918; uc029wez.1	B9EKH3; Q8CDH4	NR_073038; ENSMUST00000179666; BC150918; uc029wez.1	Mm.60620	testis| adult									1 retired transcript(s) from MGI/Jackson Lab
TC0700002885.mm.1	8.22	0.27	7.4	0.32	1.76	1.9e-05	7.73	6.3	2.71	Gm21129	predicted gene, 21129	chr7	38816997 - 38846884	-	XM_003688833	Coding											30	7|7	100861679	XM_003688833	RefSeq	[retired] PREDICTED: Mus musculus uncharacterized LOC100861679 (LOC100861679), mRNA.														1 retired transcript(s) from RefSeq
TC0700002886.mm.1	6.66	0.21	4.88	0.68	3.42	6.9e-05	6.47	5.14	2.52	Gm21142; Gm16387	predicted gene, 21142; predicted gene 16387; novel pseudogene; SubName: Full=Uncharacterized protein;	chr7	38901406 - 39264481	-	ENSMUST00000179999; ENSMUST00000180990; OTTMUST00000112319; uc009gky.2	Complex											110			ENSMUST00000179999; ENSMUST00000180990; OTTMUST00000112319; uc009gky.2; BC150918_2; BC150918_3; NM_001024727	ENSEMBL; Havana transcript; UCSC Genes; GenBank; MGI/Jackson Lab	havana:known chromosome:GRCm38:7:38902035:38907147:-1 gene:ENSMUSG00000096277 gene_biotype:pseudogene transcript_biotype:unprocessed_pseudogene; havana:known chromosome:GRCm38:7:39257199:39262358:-1 gene:ENSMUSG00000097653 gene_biotype:pseudogene transcript_biotype:unprocessed_pseudogene; cdna:all chromosome:VEGA56:7:39257199:39262358:-1 Gene:OTTMUSG00000042653; [retired] SubName: Full=Uncharacte…	ENSMUST00000179999	J3QMP8												4 retired transcript(s) from UCSC Genes, GenBank, MGI/Jackson Lab
TC0700002887.mm.1	9.98	0.37	8.34	0.56	3.11	3.7e-05	9.77	7.78	3.98	Gm1988	predicted gene 1988	chr7	39170500 - 39179653	-	XM_001471962	Coding											30	7 B3|7	100038967	XM_001471962	RefSeq	PREDICTED: Mus musculus predicted gene 1988 (Gm1988), transcript variant X1, mRNA.
TC0700002888.mm.1	9.42	0.27	8.37	0.33	2.07	9e-06	8.26	7.3	1.94	Gm6124	predicted gene 6124	chr7	39219372 - 39225242	-	XM_001472000	Complex											40	7 B3|7	620018	XM_001472000; NONMMUT060856	RefSeq; NONCODE	PREDICTED: Mus musculus predicted gene 6124 (Gm6124), mRNA.; Non-coding transcript identified by NONCODE: Linc
TC0700002889.mm.1	10.36	0.33	8.1	0.76	4.79	6e-06	9.77	7.47	4.93	Gm9271	predicted gene 9271	chr7	39362598 - 39364439	-	XM_001004349	Coding											30	7 B3|7	668618	XM_001004349	RefSeq	PREDICTED: Mus musculus predicted gene 9271 (Gm9271), transcript variant 2, mRNA.
TC0700002890.mm.1	9.34	0.22	8.46	0.33	1.84	1.3e-05	8.24	7.32	1.89	Gm5114; Gm21136; Gm21115; Gm4454; Gm2128; Gm9271; Gm6605; Gm6124	predicted gene 5114; predicted gene, 21136; predicted gene, 21115; predicted gene 4454; predicted gene 2128; predicted gene 9271; predicted gene 6605; predicted gene 6124	chr7	39407294 - 39413160	-	NM_177890; ENSMUST00000108017; uc009gkz.1	Coding	GO:0008150	biological_process	GO:0005575	cellular_component	GO:0003674	molecular_function					40	7 B3|7; 7|7; 7 B2|7	330513; 100861686; 100861663; 100043467; 100039269; 668618; 625594; 620018	NM_177890; ENSMUST00000108017; uc009gkz.1; BC148842	RefSeq; ENSEMBL; UCSC Genes; GenBank	Mus musculus predicted gene 5114 (Gm5114), mRNA.; ensembl_havana_transcript:known chromosome:GRCm38:7:39407294:39413160:-1 gene:ENSMUSG00000053742 gene_biotype:protein_coding transcript_biotype:protein_coding; [retired] Synthetic construct clone IMAGE:100015908, MGC:183491 predicted gene, EG330513 (EG330513) mRNA, encodes complete protein.	NM_177890; ENSMUST00000108017	Q0VDR1; Q8CDP2; W4VSN8; Q8CDW0	NM_177890; ENSMUST00000108017	Mm.67238; Mm.33073; Mm.433234	testis| adult	NM_177890; ENSMUST00000108017	no biological data available	NM_177890; ENSMUST00000108017	no biological data available	NM_177890; ENSMUST00000108017	no biological data available			1 retired transcript(s) from GenBank
TC0700002895.mm.1	9.14	0.08	6.2	0.52	7.69	4.31e-10	9.13	5.98	8.83	4930558N11Rik	RIKEN cDNA 4930558N11 gene	chr7	39788093 - 39797730	-	uc009gld.1	NonCoding											30	7 B3|7	78211	uc009gld.1; KnowTID_00006741; NONMMUT060880; NONMMUT060883	UCSC Genes; Luo lincRNA; NONCODE	Mus musculus adult male testis cDNA, RIKEN full-length enriched library, clone:4930558N11 product:unclassifiable, full insert sequence.; Non-coding transcript identified by Luo, et al.; Non-coding transcript identified by NONCODE: Linc
TC0700002898.mm.1	9.65	0.12	10.95	0.45	-2.46	1.1e-05	9.43	11.08	-3.14	4930435C17Rik	RIKEN cDNA 4930435C17 gene	chr7	39903771 - 39910979	-	uc009gle.1	NonCoding											36	7|7	78162	uc009gle.1; KnowTID_00006742; NONMMUT060885; NONMMUT060886	UCSC Genes; Luo lincRNA; NONCODE	Mus musculus adult male testis cDNA, RIKEN full-length enriched library, clone:4930435C17 product:unclassifiable, full insert sequence.; Non-coding transcript identified by Luo, et al.; Non-coding transcript identified by NONCODE: Linc
TC0700003016.mm.1	8.17	0.18	9.19	0.29	-2.03	1e-06	8.77	9.87	-2.15	Sec1	secretory blood group 1; secretory blood group 1 (Sec1), mRNA.	chr7	45677686 - 45694402	-	NM_001271578; ENSMUST00000040636; OTTMUST00000084523; uc009gwo.1; uc012fkn.1	Coding	GO:0005975; GO:0006486; GO:0036065	carbohydrate metabolic process; protein glycosylation; fucosylation	GO:0005794; GO:0016020; GO:0016021; GO:0005575; GO:0032580	Golgi apparatus; membrane; integral component of membrane; cellular_component; Golgi cisterna membrane	GO:0008107; GO:0008417; GO:0016740; GO:0016757	galactoside 2-alpha-L-fucosyltransferase activity; fucosyltransferase activity; transferase activity; transferase activity, transferring glycosyl groups		ENSMUST00000040636; OTTMUST00000084523	IPR002516	Glycosyl transferase, family 11	60	7 B4|7 29.43 cM	56546	NM_001271578; ENSMUST00000040636; OTTMUST00000084523; uc009gwo.1; uc012fkn.1; BC160256; NM_019934	RefSeq; ENSEMBL; Havana transcript; UCSC Genes; GenBank; MGI/Jackson Lab	Mus musculus secretory blood group 1 (Sec1), mRNA.; ensembl_havana_transcript:known chromosome:GRCm38:7:45677689:45694402:-1 gene:ENSMUSG00000040364 gene_biotype:protein_coding transcript_biotype:protein_coding; cdna:all chromosome:VEGA56:7:45677689:45694402:-1 Gene:OTTMUSG00000033563; [retired] secretory blood group 1; [retired] secretory blood group 1 (Sec1), mRNA.; [retired] Synthetic construc…	NM_001271578; ENSMUST00000040636	P97353; Q3ZB27; Q496T8; Q8CDC9	NM_001271578; ENSMUST00000040636	Mm.56914	embryonic tissue| eye| liver| testis| fetus| adult	NM_001271578; ENSMUST00000040636; OTTMUST00000084523	inferred from electronic annotation; inferred from direct assay	NM_001271578; ENSMUST00000040636; OTTMUST00000084523	inferred from electronic annotation; no biological data available	NM_001271578; ENSMUST00000040636; OTTMUST00000084523	inferred from direct assay; inferred from electronic annotation			4 retired transcript(s) from MGI/Jackson Lab, UCSC Genes, GenBank
TC0700003172.mm.1	4.83	0.12	5.5	0.31	-1.59	0.000432	3.75	4.56	-1.76	Gm25988	predicted gene, 25988	chr7	59428665 - 59428743	-	ENSMUST00000177759	NonCoding											30			ENSMUST00000177759	ENSEMBL	ncrna:known chromosome:GRCm38:7:59428665:59428743:-1 gene:ENSMUSG00000096683 gene_biotype:snoRNA transcript_biotype:snoRNA
TC0700003173.mm.1	4.83	0.12	5.5	0.31	-1.59	0.000432	3.75	4.56	-1.76	Gm25221	predicted gene, 25221	chr7	59430536 - 59430614	-	ENSMUST00000180051	NonCoding											30			ENSMUST00000180051	ENSEMBL	ncrna:known chromosome:GRCm38:7:59430536:59430614:-1 gene:ENSMUSG00000094548 gene_biotype:snoRNA transcript_biotype:snoRNA
TC0700003175.mm.1	4.83	0.12	5.5	0.31	-1.59	0.000432	3.75	4.56	-1.76	Gm23471	predicted gene, 23471	chr7	59434277 - 59434355	-	ENSMUST00000177886	NonCoding											30			ENSMUST00000177886	ENSEMBL	ncrna:known chromosome:GRCm38:7:59434277:59434355:-1 gene:ENSMUSG00000094059 gene_biotype:snoRNA transcript_biotype:snoRNA
TC0700003198.mm.1	5.86	0.15	6.48	0.25	-1.53	2.5e-05	4.49	5.51	-2.03	Gm24926	predicted gene, 24926	chr7	59477493 - 59477571	-	ENSMUST00000178053	NonCoding											30			ENSMUST00000178053	ENSEMBL	ncrna:known chromosome:GRCm38:7:59477493:59477571:-1 gene:ENSMUSG00000094308 gene_biotype:snoRNA transcript_biotype:snoRNA
TC0700003200.mm.1	5.86	0.15	6.48	0.25	-1.53	2.5e-05	4.49	5.51	-2.03	Gm22632	predicted gene, 22632	chr7	59481219 - 59481297	-	ENSMUST00000178266	NonCoding											30			ENSMUST00000178266	ENSEMBL	ncrna:known chromosome:GRCm38:7:59481219:59481297:-1 gene:ENSMUSG00000093860 gene_biotype:snoRNA transcript_biotype:snoRNA
TC0700003203.mm.1	5.82	0.17	6.47	0.34	-1.57	0.000443	4.4	5.53	-2.18	Gm26366	predicted gene, 26366	chr7	59486818 - 59486896	-	ENSMUST00000179533	NonCoding											30			ENSMUST00000179533	ENSEMBL	ncrna:known chromosome:GRCm38:7:59486818:59486896:-1 gene:ENSMUSG00000094587 gene_biotype:snoRNA transcript_biotype:snoRNA
TC0700003212.mm.1	5.81	0.13	6.45	0.25	-1.56	2.7e-05	4.43	5.45	-2.03	Gm22255	predicted gene, 22255	chr7	59510934 - 59511012	-	ENSMUST00000177933	NonCoding											30			ENSMUST00000177933	ENSEMBL	ncrna:known chromosome:GRCm38:7:59510934:59511012:-1 gene:ENSMUSG00000096281 gene_biotype:snoRNA transcript_biotype:snoRNA
TC0700003213.mm.1	4.83	0.12	5.5	0.31	-1.59	0.000432	3.75	4.56	-1.76	Gm23449	predicted gene, 23449	chr7	59512795 - 59512873	-	ENSMUST00000179208	NonCoding											30			ENSMUST00000179208	ENSEMBL	ncrna:known chromosome:GRCm38:7:59512795:59512873:-1 gene:ENSMUSG00000094213 gene_biotype:snoRNA transcript_biotype:snoRNA
TC0700003635.mm.1	8.76	0.14	7.89	0.48	1.83	1.8e-05	8.82	7.88	1.92	4933430H16Rik	RIKEN cDNA 4933430H16 gene	chr7	82937938 - 82971399	-	NR_045855; uc029wmp.1	NonCoding											50	7|7	71285	NR_045855; uc029wmp.1; KnowTID_00006852; NONMMUT062514; NONMMUT062515	RefSeq; UCSC Genes; Luo lincRNA; NONCODE	Mus musculus RIKEN cDNA 4933430H16 gene (4933430H16Rik), long non-coding RNA.; Non-coding transcript identified by Luo, et al.; Non-coding transcript identified by NONCODE: Linc			NR_045855; uc029wmp.1	Mm.76818	testis| adult
TC0700003760.mm.1	9.89	0.18	8.87	0.52	2.03	0.000182	10.63	9.77	1.82	Gm15415	predicted gene 15415; novel transcript	chr7	96906826 - 96947034	-	ENSMUST00000136294; OTTMUST00000050342	NonCoding											78			ENSMUST00000136294; OTTMUST00000050342; NONMMUT062796; NONMMUT062797; NONMMUT062798; NONMMUT062801; NONMMUT062802; uc009iiu.1	ENSEMBL; Havana transcript; NONCODE; UCSC Genes	havana:known chromosome:GRCm38:7:96906826:96947034:-1 gene:ENSMUSG00000087304 gene_biotype:antisense transcript_biotype:antisense; cdna:all chromosome:VEGA56:7:96906826:96947034:-1 Gene:OTTMUSG00000021254; Non-coding transcript identified by NONCODE: Antisense; Mus musculus adult male testis cDNA, RIKEN full-length enriched library, clone:4922505H01 product:unclassifiable, full insert sequence.			ENSMUST00000136294	Mm.489410	testis| adult
TC0800000365.mm.1	5.47	0.24	4.66	0.44	1.75	0.000894	4.86	3.91	1.93	4933433F19Rik	RIKEN cDNA 4933433F19 gene; novel transcript	chr8	30568393 - 30575573	+	NR_045856; ENSMUST00000180571; OTTMUST00000112674; uc029wsd.1	NonCoding											40	8|8	71314	NR_045856; ENSMUST00000180571; OTTMUST00000112674; uc029wsd.1; KnowTID_00007001; NONMMUT065091	RefSeq; ENSEMBL; Havana transcript; UCSC Genes; Luo lincRNA; NONCODE	Mus musculus RIKEN cDNA 4933433F19 gene (4933433F19Rik), long non-coding RNA.; havana:known chromosome:GRCm38:8:30568393:30575573:1 gene:ENSMUSG00000097044 gene_biotype:lincRNA transcript_biotype:lincRNA; cdna:all chromosome:VEGA56:8:30568393:30575573:1 Gene:OTTMUSG00000042886; Non-coding transcript identified by Luo, et al.; Non-coding transcript identified by NONCODE: Linc			NR_045856; ENSMUST00000180571; uc029wsd.1	Mm.158666	testis| adult
TC0800000380.mm.1	6.21	0.14	5.41	0.38	1.74	0.000425	5.74	5	1.67	Gm8179	predicted gene 8179	chr8	32151895 - 32181847	+	NR_046039; uc009lju.1	NonCoding											30	8 A3|8	666589	NR_046039; uc009lju.1; KnowTID_00007005; NONMMUT065124	RefSeq; UCSC Genes; Luo lincRNA; NONCODE	Mus musculus predicted gene 8179 (Gm8179), long non-coding RNA.; Non-coding transcript identified by Luo, et al.; Non-coding transcript identified by NONCODE: Linc			NR_046039; uc009lju.1	Mm.367675	eye| testis| neonate| adult
TC0800000524.mm.1	8.97	0.41	8.18	0.59	1.73	0.015808	6.38	5.63	1.68	Gm15878	predicted gene 15878; Novel pseudogene	chr8	45949612 - 45949917	+	ENSMUST00000127561; OTTMUST00000067168	Complex											30			ENSMUST00000127561; OTTMUST00000067168; NONMMUT065462	ENSEMBL; Havana transcript; NONCODE	havana:known chromosome:GRCm38:8:45949612:45949917:1 gene:ENSMUSG00000087542 gene_biotype:pseudogene transcript_biotype:processed_pseudogene; cdna:all chromosome:VEGA56:8:45949612:45949917:1 Gene:OTTMUSG00000027154; Non-coding transcript identified by NONCODE: Linc
TC0800000632.mm.1	4.77	0.14	7.58	0.98	-7	5e-06	4	5.67	-3.18	AW046200	expressed sequence AW046200	chr8	57651647 - 57663430	+	NR_040698; uc029wtf.1	NonCoding											90	8|8	100502619	NR_040698; uc029wtf.1; KnowTID_00007044; NONMMUT065716; NONMMUT065717; NONMMUT065718; NONMMUT065719	RefSeq; UCSC Genes; Luo lincRNA; NONCODE	Mus musculus expressed sequence AW046200 (AW046200), long non-coding RNA.; Non-coding transcript identified by Luo, et al.; Non-coding transcript identified by NONCODE: Antisense			NR_040698; uc029wtf.1	Mm.393851	blood| bone marrow| eye| mammary gland| spleen| testis| thyroid| juvenile| adult
TC0800000648.mm.1	11.59	0.06	9.92	0.05	3.17	0	11.41	9.54	3.65	2700029M09Rik	RIKEN cDNA 2700029M09 gene; novel protein (2700029M09Rik)	chr8	60890418 - 60907580	+	NM_028299; ENSMUST00000037190; ENSMUST00000134886; ENSMUST00000136098; ENSMUST00000146863; ENSMUST00000149267; BC042740; OTTMUST00000077801; OTTMUST00000077802; OTTMUST00000077803; OTTMUST00000077804; OTTMUST00000077805; uc009lti.2; uc009ltj.2	Complex	GO:0008150	biological_process	GO:0005634	nucleus	GO:0003674	molecular_function		ENSMUST00000037190; OTTMUST00000077801	IPR019361	Protein of unknown function DUF2228, C2H2, APLF-like	113	8|8 B3.2	72612	NM_028299; ENSMUST00000037190; ENSMUST00000134886; ENSMUST00000136098; ENSMUST00000146863; ENSMUST00000149267; BC042740; OTTMUST00000077801; OTTMUST00000077802; OTTMUST00000077803; OTTMUST00000077804; OTTMUST00000077805; uc009lti.2; uc009ltj.2	RefSeq; ENSEMBL; GenBank; Havana transcript; UCSC Genes	Mus musculus RIKEN cDNA 2700029M09 gene (2700029M09Rik), mRNA.; ensembl_havana_transcript:known chromosome:GRCm38:8:60890451:60907580:1 gene:ENSMUSG00000038005 gene_biotype:protein_coding transcript_biotype:protein_coding; havana:known chromosome:GRCm38:8:60890489:60897048:1 gene:ENSMUSG00000038005 gene_biotype:protein_coding transcript_biotype:retained_intron; havana:known chromosome:GRCm38:8:60…	NM_028299; ENSMUST00000037190; ENSMUST00000134886; ENSMUST00000136098; ENSMUST00000146863; ENSMUST00000149267; BC042740; uc009lti.2; uc009ltj.2	Q8CFE2; D6RIJ8; D6RFB7	NM_028299; ENSMUST00000037190; ENSMUST00000134886; ENSMUST00000136098; ENSMUST00000146863; ENSMUST00000149267; BC042740; uc009lti.2; uc009ltj.2	Mm.25263	bone| bone marrow| brain| embryonic tissue| extraembryonic tissue| eye| fertilized ovum| heart| inner ear| kidney| lung| lymph node| mammary gland| nasopharynx| ovary| pancreas| prostate| skin| spleen| testis| thymus|oocyte| unfertilized ovum| zygote| cleavage| blastocyst| gastrula| organogenesis| fetus| neonate| juvenile| adult	NM_028299; ENSMUST00000037190; ENSMUST00000134886; ENSMUST00000136098; ENSMUST00000146863; ENSMUST00000149267; BC042740; OTTMUST00000077801; OTTMUST00000077802; OTTMUST00000077804; OTTMUST00000077805; uc009lti.2; uc009ltj.2	no biological data available	NM_028299; ENSMUST00000037190; ENSMUST00000134886; ENSMUST00000136098; ENSMUST00000146863; ENSMUST00000149267; BC042740; OTTMUST00000077801; uc009lti.2; uc009ltj.2	not recorded; inferred from electronic annotation	NM_028299; ENSMUST00000037190; ENSMUST00000134886; ENSMUST00000136098; ENSMUST00000146863; ENSMUST00000149267; BC042740; OTTMUST00000077801; OTTMUST00000077802; OTTMUST00000077804; OTTMUST00000077805; uc009lti.2; uc009ltj.2	no biological data available
TC0800001356.mm.1	5.28	0.16	5.92	0.45	-1.56	0.001421	5.16	6.01	-1.8	4930571O06Rik	RIKEN cDNA 4930571O06 gene	chr8	113517282 - 113550810	+	NR_110476	NonCoding											30	8|8	78048	NR_110476; NONMMUT067270	RefSeq; NONCODE	Mus musculus RIKEN cDNA 4930571O06 gene (4930571O06Rik), long non-coding RNA.; Non-coding transcript identified by NONCODE: Linc
TC0800001664.mm.1	7.18	0.2	4.33	1.15	7.21	0.00011	6.15	4.03	4.33	4933430N04Rik	RIKEN cDNA 4933430N04 gene	chr8	9114222 - 9132295	-	NR_045854; uc029wqj.1	NonCoding											80	8 A1.1|8	71249	NR_045854; uc029wqj.1; KnowTID_00007172; KnowTID_00007173; NONMMUT064514; NONMMUT064515; NONMMUT064516; NONMMUT064517; NONMMUT064518; NONMMUT064519; NONMMUT064520	RefSeq; UCSC Genes; Luo lincRNA; NONCODE	Mus musculus RIKEN cDNA 4933430N04 gene (4933430N04Rik), long non-coding RNA.; Non-coding transcript identified by Luo, et al.; Non-coding transcript identified by NONCODE: Linc			NR_045854; uc029wqj.1	Mm.158635	testis| adult
TC0800002237.mm.1	6.79	0.16	7.91	0.32	-2.18	3.4e-07	5.56	7.09	-2.87	5330439A09Rik	RIKEN cDNA 5330439A09 gene; Novel transcript	chr8	54568550 - 54600987	-	ENSMUST00000162770; OTTMUST00000064259	NonCoding											30			ENSMUST00000162770; OTTMUST00000064259; NONMMUT065646	ENSEMBL; Havana transcript; NONCODE	havana:known chromosome:GRCm38:8:54568550:54600987:-1 gene:ENSMUSG00000089708 gene_biotype:antisense transcript_biotype:antisense; cdna:all chromosome:VEGA56:8:54568550:54600987:-1 Gene:OTTMUSG00000026035; Non-coding transcript identified by NONCODE: Antisense			ENSMUST00000162770	Mm.402172	pituitary gland| adult
TC0800002241.mm.1	11.02	0.2	10.06	0.33	1.94	4e-06	11.28	10.42	1.81	Adam29	a disintegrin and metallopeptidase domain 29	chr8	55870912 - 55906964	-	NM_175939; ENSMUST00000053441; BC119089; BC119091; OTTMUST00000093510; uc009lsm.2	Coding	GO:0006508; GO:0008150	proteolysis; biological_process	GO:0016020; GO:0016021; GO:0005575	membrane; integral component of membrane; cellular_component	GO:0004222; GO:0008237; GO:0008270; GO:0003674	metalloendopeptidase activity; metallopeptidase activity; zinc ion binding; molecular_function		ENSMUST00000053441; OTTMUST00000093510	IPR001590; IPR001762; IPR002870; IPR006586	Peptidase M12B, ADAM/reprolysin; Blood coagulation inhibitor, Disintegrin; Peptidase M12B, propeptide; ADAM, cysteine-rich	30	8 B2|8	244486	NM_175939; ENSMUST00000053441; BC119089; BC119091; OTTMUST00000093510; uc009lsm.2	RefSeq; ENSEMBL; GenBank; Havana transcript; UCSC Genes	Mus musculus a disintegrin and metallopeptidase domain 29 (Adam29), mRNA.; ensembl_havana_transcript:known chromosome:GRCm38:8:55870912:55906948:-1 gene:ENSMUSG00000046258 gene_biotype:protein_coding transcript_biotype:protein_coding; Mus musculus a disintegrin and metallopeptidase domain 29, mRNA (cDNA clone MGC:155405 IMAGE:8733838), complete cds.; Mus musculus a disintegrin and metallopeptidas…	NM_175939; ENSMUST00000053441; BC119089; BC119091; uc009lsm.2	Q811Q4; G3X9B5; Q80ZN7	NM_175939; ENSMUST00000053441; BC119089; BC119091; uc009lsm.2	Mm.67684	testis| adult	NM_175939; ENSMUST00000053441; BC119089; BC119091; OTTMUST00000093510; uc009lsm.2	inferred from electronic annotation; no biological data available	NM_175939; ENSMUST00000053441; BC119089; BC119091; OTTMUST00000093510; uc009lsm.2	inferred from electronic annotation; no biological data available	NM_175939; ENSMUST00000053441; BC119089; BC119091; OTTMUST00000093510; uc009lsm.2	inferred from electronic annotation; no biological data available
TC0800002277.mm.1	13.32	0.2	11.46	0.27	3.62	3.25e-10	13.62	12.16	2.74	Gm15881	predicted gene 15881; myeloid-associated differentiation marker (Myadm) pseudogene; predicted gene 15881 (Gm15881), mRNA.	chr8	58698849 - 58700796	-	NM_001177534; ENSMUST00000148792; OTTMUST00000067241; uc012geb.1	Complex			GO:0016020; GO:0016021	membrane; integral component of membrane							30	8|8	100271928	NM_001177534; ENSMUST00000148792; OTTMUST00000067241; uc012geb.1	RefSeq; ENSEMBL; Havana transcript; UCSC Genes	Mus musculus predicted gene 15881 (Gm15881), mRNA.; havana:known chromosome:GRCm38:8:58699846:58700787:-1 gene:ENSMUSG00000085254 gene_biotype:pseudogene transcript_biotype:processed_pseudogene; cdna:all chromosome:VEGA56:8:58699846:58700787:-1 Gene:OTTMUSG00000027193; [retired] predicted gene 15881 (Gm15881), mRNA.	NM_001177534; ENSMUST00000148792	C0IQA8	NM_001177534; ENSMUST00000148792	Mm.484123	testis| adult			NM_001177534; ENSMUST00000148792	inferred from electronic annotation					1 retired transcript(s) from UCSC Genes
TC0800002418.mm.1	10.01	0.47	8.76	0.47	2.38	0.000399	8.57	7.81	1.69	Gm17576	predicted gene, 17576	chr8	71042645 - 71043040	-	ENSMUST00000170101	Coding	GO:0006355	regulation of transcription, DNA-templated	GO:0005622	intracellular	GO:0003676	nucleic acid binding		ENSMUST00000170101	IPR001909	Krueppel-associated box	30			ENSMUST00000170101	ENSEMBL	ensembl:known chromosome:GRCm38:8:71042645:71043040:-1 gene:ENSMUSG00000091388 gene_biotype:protein_coding transcript_biotype:protein_coding	ENSMUST00000170101	F7CLK7; Q3THF1				ENSMUST00000170101	inferred from electronic annotation	ENSMUST00000170101	inferred from electronic annotation	ENSMUST00000170101	inferred from electronic annotation
TC0800002431.mm.1	4.87	0.1	5.49	0.26	-1.53	4.6e-05	4.93	6.12	-2.28	Bst2	bone marrow stromal cell antigen 2	chr8	71534256 - 71537437	-	NM_198095; ENSMUST00000051672; BC027328; BC056638; BC087949; uc009mdr.1	Coding	GO:0002376; GO:0009615; GO:0032956; GO:0034341; GO:0035455; GO:0035456; GO:0045071; GO:0045087; GO:0051607; GO:1901253; GO:0002737; GO:0007165; GO:0010951; GO:0030308; GO:0030336; GO:0043123	immune system process; response to virus; regulation of actin cytoskeleton organization; response to interferon-gamma; response to interferon-alpha; response to interferon-beta; negative regulation of viral genome replication; innate immune response; defense response to virus; negative regulation of intracellular transport of viral material; negative regulation of plasmacytoid dendritic cell cyto…	GO:0005622; GO:0005737; GO:0005768; GO:0005794; GO:0005886; GO:0009986; GO:0016020; GO:0016021; GO:0016324; GO:0031225; GO:0005770; GO:0045121	intracellular; cytoplasm; endosome; Golgi apparatus; plasma membrane; cell surface; membrane; integral component of membrane; apical plasma membrane; anchored component of membrane; late endosome; membrane raft	GO:0004871; GO:0008191; GO:0042803; GO:0005515	signal transducer activity; metalloendopeptidase inhibitor activity; protein homodimerization activity; protein binding					50	8 B3.3|8	69550	NM_198095; ENSMUST00000051672; BC027328; BC056638; BC087949; uc009mdr.1	RefSeq; ENSEMBL; GenBank; UCSC Genes	Mus musculus bone marrow stromal cell antigen 2 (Bst2), mRNA.; ensembl:known chromosome:GRCm38:8:71534264:71537437:-1 gene:ENSMUSG00000046718 gene_biotype:protein_coding transcript_biotype:protein_coding; Mus musculus bone marrow stromal cell antigen 2, mRNA (cDNA clone MGC:28276 IMAGE:4009434), complete cds.; Mus musculus bone marrow stromal cell antigen 2, mRNA (cDNA clone MGC:68325 IMAGE:50657…	NM_198095; ENSMUST00000051672; BC027328; BC056638; BC087949; uc009mdr.1	Q8R2Q8	NM_198095; ENSMUST00000051672; BC027328; BC056638; BC087949; uc009mdr.1	Mm.260325	bone| bone marrow| brain| connective tissue| embryonic tissue| extraembryonic tissue| eye| fertilized ovum| intestine| joint| kidney| liver| lung| mammary gland| pancreas| pineal gland| spleen| stomach| thymus| thyroid| zygote| cleavage| organogenesis| fetus| neonate| juvenile| adult	NM_198095; ENSMUST00000051672; BC027328; BC056638; BC087949; uc009mdr.1	inferred from electronic annotation; inferred from direct assay; not recorded; inferred from mutant phenotype; inferred from sequence or structural similarity	NM_198095; ENSMUST00000051672; BC027328; BC056638; BC087949; uc009mdr.1	not recorded; inferred from electronic annotation; inferred from direct assay; inferred from sequence or structural similarity	NM_198095; ENSMUST00000051672; BC027328; BC056638; BC087949; uc009mdr.1	inferred from electronic annotation; inferred from sequence or structural similarity
TC0800002553.mm.1	9	0.13	9.61	0.39	-1.53	0.001141	10.22	10.86	-1.56	Tecr	trans-2,3-enoyl-CoA reductase	chr8	83571698 - 83594491	-	NM_027179; NM_134118; ENSMUST00000019382; ENSMUST00000163837; ENSMUST00000165740; BC019984; BC094046; BC115455; uc009mkl.2; uc009mkm.2; uc009mkn.2; uc012ggr.1	Coding	GO:0006629; GO:0006694; GO:0030497; GO:0042761; GO:0055114	lipid metabolic process; steroid biosynthetic process; fatty acid elongation; very long-chain fatty acid biosynthetic process; oxidation-reduction process	GO:0005634; GO:0005737; GO:0005783; GO:0016020; GO:0016021; GO:0030176; GO:0005789	nucleus; cytoplasm; endoplasmic reticulum; membrane; integral component of membrane; integral component of endoplasmic reticulum membrane; endoplasmic reticulum membrane	GO:0016491; GO:0016627	oxidoreductase activity; oxidoreductase activity, acting on the CH-CH group of donors		ENSMUST00000019382; ENSMUST00000163837; ENSMUST00000165740	IPR001104	3-oxo-5-alpha-steroid 4-dehydrogenase, C-terminal	200	8 C3|8 40.22 cM	106529	NM_027179; NM_134118; ENSMUST00000019382; ENSMUST00000163837; ENSMUST00000165740; BC019984; BC094046; BC115455; uc009mkl.2; uc009mkm.2; uc009mkn.2; uc012ggr.1; uc012ggs.1	RefSeq; ENSEMBL; GenBank; UCSC Genes	Mus musculus trans-2,3-enoyl-CoA reductase (Tecr), transcript variant 2, mRNA.; Mus musculus trans-2,3-enoyl-CoA reductase (Tecr), transcript variant 1, mRNA.; ensembl:known chromosome:GRCm38:8:83571700:83594491:-1 gene:ENSMUSG00000031708 gene_biotype:protein_coding transcript_biotype:protein_coding; ensembl:known chromosome:GRCm38:8:83571700:83594429:-1 gene:ENSMUSG00000031708 gene_biotype:prote…	NM_027179; NM_134118; ENSMUST00000019382; ENSMUST00000163837; ENSMUST00000165740; BC019984; BC094046; BC115455; uc009mkl.2; uc009mkm.2; uc009mkn.2; uc012ggr.1	Q9CY27; Q14C44; Q3TAN8; Q52L67; Q9CWN2; G3UWE1	NM_027179; NM_134118; ENSMUST00000019382; ENSMUST00000163837; ENSMUST00000165740; BC019984; BC094046; BC115455; uc009mkl.2; uc009mkm.2; uc009mkn.2; uc012ggr.1	Mm.352239	blood| bone marrow| brain| connective tissue| embryonic tissue| extraembryonic tissue| eye| heart| inner ear| intestine| joint| kidney| liver| lung| lymph node| mammary gland| molar| muscle| ovary| pancreas| pineal gland| prostate| salivary gland| skin| spinal cord| spleen| stomach| sympathetic ganglion| testis| thymus| thyroid| tongue| morula| blastocyst| gastrula| organogenesis| fetus| neonate|…	NM_027179; NM_134118; ENSMUST00000019382; ENSMUST00000163837; ENSMUST00000165740; BC019984; BC094046; BC115455; uc009mkl.2; uc009mkm.2; uc009mkn.2; uc012ggr.1	inferred from electronic annotation; not recorded; inferred from sequence or structural similarity	NM_027179; NM_134118; ENSMUST00000019382; ENSMUST00000163837; ENSMUST00000165740; BC019984; BC094046; BC115455; uc009mkl.2; uc009mkm.2; uc009mkn.2; uc012ggr.1	not recorded; inferred from electronic annotation; inferred from sequence or structural similarity	NM_027179; NM_134118; ENSMUST00000019382; ENSMUST00000163837; ENSMUST00000165740; BC019984; BC094046; BC115455; uc009mkl.2; uc009mkm.2; uc009mkn.2; uc012ggr.1	inferred from electronic annotation
TC0800003171.mm.1	9.94	0.31	11.43	0.64	-2.8	2.1e-05	10.76	11.86	-2.13	Agt	angiotensinogen (serpin peptidase inhibitor, clade A, member 8)	chr8	124556534 - 124576893	-	NM_007428; ENSMUST00000063278; BC019496; BC028877; BC054387; uc009nxe.1	Coding			GO:0005615; GO:0005737; GO:0072562	extracellular space; cytoplasm; blood microparticle	GO:0004867; GO:0005179; GO:0031701; GO:0031702; GO:0031703; GO:0010698; GO:0005515	serine-type endopeptidase inhibitor activity; hormone activity; angiotensin receptor binding; type 1 angiotensin receptor binding; type 2 angiotensin receptor binding; acetyltransferase activator activity; protein binding	ACE-Inhibitor_pathway_PharmGKB	ENSMUST00000063278	IPR023796	Serpin domain	67	8 E2|8 72.81 cM	11606	NM_007428; ENSMUST00000063278; BC019496; BC028877; BC054387; uc009nxe.1; BC156904	RefSeq; ENSEMBL; GenBank; UCSC Genes	Mus musculus angiotensinogen (serpin peptidase inhibitor, clade A, member 8) (Agt), mRNA.; ensembl:known chromosome:GRCm38:8:124556534:124569706:-1 gene:ENSMUSG00000031980 gene_biotype:protein_coding transcript_biotype:protein_coding; Mus musculus angiotensinogen (serpin peptidase inhibitor, clade A, member 8), mRNA (cDNA clone MGC:28582 IMAGE:4211501), complete cds.; Mus musculus angiotensinogen…	NM_007428; ENSMUST00000063278; BC019496; BC028877; BC054387; uc009nxe.1	Q3UTR7; Q8VCN0	NM_007428; ENSMUST00000063278; BC019496; BC028877; BC054387; uc009nxe.1	Mm.301626	brain| embryonic tissue| extraembryonic tissue| intestine| kidney| liver| lymph node| mammary gland| muscle| ovary| salivary gland| spinal cord| testis| fetus| neonate| juvenile| adult			NM_007428; ENSMUST00000063278; BC019496; BC028877; BC054387; uc009nxe.1	inferred from direct assay; not recorded; inferred from electronic annotation	NM_007428; ENSMUST00000063278; BC019496; BC028877; BC054387; uc009nxe.1	not recorded; inferred from direct assay; inferred from physical interaction; inferred from electronic annotation	NM_007428; ENSMUST00000063278; BC019496; BC028877; BC054387; uc009nxe.1	GenMAPP	1 retired transcript(s) from GenBank
TC0900000001.mm.1	16.93	0.17	14.36	0.86	5.93	1e-06	14.2	13.17	2.03	Gm10718; Gm10722	predicted gene 10718; predicted gene 10722	chr9	3000193 - 3025218	+	ENSMUST00000099046; ENSMUST00000151376	Complex	GO:0008150	biological_process	GO:0005575	cellular_component	GO:0003674	molecular_function					90			ENSMUST00000099046; ENSMUST00000151376; NONMMUT067849	ENSEMBL; NONCODE	ensembl:known chromosome:GRCm38:9:3023547:3025218:1 gene:ENSMUSG00000095186 gene_biotype:protein_coding transcript_biotype:protein_coding; ensembl:known chromosome:GRCm38:9:3000922:3002330:1 gene:ENSMUSG00000091028 gene_biotype:protein_coding transcript_biotype:protein_coding; Non-coding transcript identified by NONCODE: Linc	ENSMUST00000099046; ENSMUST00000151376	D3Z1I7; F6VLK5				ENSMUST00000099046; ENSMUST00000151376	no biological data available	ENSMUST00000099046; ENSMUST00000151376	no biological data available	ENSMUST00000099046; ENSMUST00000151376	no biological data available
TC0900000002.mm.1	14.78	0.25	11.61	0.86	8.98	1.57e-07	11.53	10.34	2.28	Gm11168	predicted gene 11168	chr9	3003346 - 3006948	+	ENSMUST00000177722; ENSMUST00000178077; ENSMUST00000178348; ENSMUST00000179881	Coding	GO:0008150	biological_process	GO:0005575	cellular_component	GO:0003674	molecular_function					130			ENSMUST00000177722; ENSMUST00000178077; ENSMUST00000178348; ENSMUST00000179881	ENSEMBL	ensembl:known chromosome:GRCm38:9:3003346:3005194:1 gene:ENSMUSG00000096385 gene_biotype:protein_coding transcript_biotype:protein_coding; ensembl:known chromosome:GRCm38:9:3003580:3005194:1 gene:ENSMUSG00000096385 gene_biotype:protein_coding transcript_biotype:protein_coding; ensembl:known chromosome:GRCm38:9:3004457:3005194:1 gene:ENSMUSG00000096385 gene_biotype:protein_coding transcript_biotyp…	ENSMUST00000177722; ENSMUST00000178077; ENSMUST00000178348; ENSMUST00000179881	J3QN50; J3QNI2; J3QK61; J3QN11				ENSMUST00000177722; ENSMUST00000178077; ENSMUST00000178348; ENSMUST00000179881	no biological data available	ENSMUST00000177722; ENSMUST00000178077; ENSMUST00000178348; ENSMUST00000179881	no biological data available	ENSMUST00000177722; ENSMUST00000178077; ENSMUST00000178348; ENSMUST00000179881	no biological data available
TC0900000003.mm.1	17.89	0.14	15.65	0.84	4.72	4e-06	15.35	14.33	2.03	Gm10721	predicted gene 10721	chr9	3013140 - 3014344	+	ENSMUST00000143083	Coding	GO:0008150	biological_process	GO:0005575	cellular_component	GO:0003674	molecular_function					30			ENSMUST00000143083	ENSEMBL	ensembl:known chromosome:GRCm38:9:3013140:3014344:1 gene:ENSMUSG00000096519 gene_biotype:protein_coding transcript_biotype:protein_coding	ENSMUST00000143083	J3QPJ9				ENSMUST00000143083	no biological data available	ENSMUST00000143083	no biological data available	ENSMUST00000143083	no biological data available
TC0900000004.mm.1	15.18	0.27	11.99	0.91	9.13	2.59e-07	11.95	10.53	2.69	Gm10720	predicted gene 10720	chr9	3015654 - 3017210	+	ENSMUST00000099050	Coding	GO:0008150	biological_process	GO:0005575	cellular_component	GO:0003674	molecular_function					40			ENSMUST00000099050	ENSEMBL	ensembl:known chromosome:GRCm38:9:3015654:3017210:1 gene:ENSMUSG00000074564 gene_biotype:protein_coding transcript_biotype:protein_coding	ENSMUST00000099050	D3Z1I5				ENSMUST00000099050	no biological data available	ENSMUST00000099050	no biological data available	ENSMUST00000099050	no biological data available
TC0900000005.mm.1	15.81	0.27	12.59	0.99	9.33	5.98e-07	12.27	10.91	2.58	Gm10719	predicted gene 10719	chr9	3017408 - 3021593	+	ENSMUST00000099047; ENSMUST00000099049; ENSMUST00000179272	Coding	GO:0008150	biological_process	GO:0005575	cellular_component	GO:0003674	molecular_function					100			ENSMUST00000099047; ENSMUST00000099049; ENSMUST00000179272	ENSEMBL	ensembl:known chromosome:GRCm38:9:3020155:3021593:1 gene:ENSMUSG00000095547 gene_biotype:protein_coding transcript_biotype:protein_coding; ensembl:known chromosome:GRCm38:9:3017408:3019022:1 gene:ENSMUSG00000095547 gene_biotype:protein_coding transcript_biotype:protein_coding; ensembl:known chromosome:GRCm38:9:3018753:3020891:1 gene:ENSMUSG00000095547 gene_biotype:protein_coding transcript_biotyp…	ENSMUST00000099047; ENSMUST00000099049; ENSMUST00000179272	E9Q7T3; D3Z1I6; J3QM83				ENSMUST00000099047; ENSMUST00000099049; ENSMUST00000179272	no biological data available	ENSMUST00000099047; ENSMUST00000099049; ENSMUST00000179272	no biological data available	ENSMUST00000099047; ENSMUST00000099049; ENSMUST00000179272	no biological data available
TC0900000006.mm.1	15.04	0.26	11.85	0.94	9.13	4.13e-07	11.3	10.05	2.38	Gm10717	predicted gene 10717	chr9	3025417 - 3033289	+	ENSMUST00000075573; ENSMUST00000099042; ENSMUST00000099051; ENSMUST00000099056; ENSMUST00000177601; ENSMUST00000177875; ENSMUST00000179264; ENSMUST00000179839; ENSMUST00000179982	Coding	GO:0008150	biological_process	GO:0005575	cellular_component	GO:0003674	molecular_function					289			ENSMUST00000075573; ENSMUST00000099042; ENSMUST00000099051; ENSMUST00000099056; ENSMUST00000177601; ENSMUST00000177875; ENSMUST00000179264; ENSMUST00000179839; ENSMUST00000179982	ENSEMBL	ensembl:known chromosome:GRCm38:9:3025417:3026387:1 gene:ENSMUSG00000095891 gene_biotype:protein_coding transcript_biotype:protein_coding; ensembl:known chromosome:GRCm38:9:3030337:3031071:1 gene:ENSMUSG00000095891 gene_biotype:protein_coding transcript_biotype:protein_coding; ensembl:known chromosome:GRCm38:9:3029195:3031071:1 gene:ENSMUSG00000095891 gene_biotype:protein_coding transcript_biotyp…	ENSMUST00000075573; ENSMUST00000099042; ENSMUST00000099051; ENSMUST00000099056; ENSMUST00000177601; ENSMUST00000177875; ENSMUST00000179264; ENSMUST00000179839; ENSMUST00000179982	D3Z1I8; F6QHK0; F6QDW5; D3Z1I4; J3QNH6; J3QPP7; J3QPS1; J3QNK0; J3QMM9				ENSMUST00000075573; ENSMUST00000099042; ENSMUST00000099051; ENSMUST00000099056; ENSMUST00000177601; ENSMUST00000177875; ENSMUST00000179264; ENSMUST00000179839; ENSMUST00000179982	no biological data available	ENSMUST00000075573; ENSMUST00000099042; ENSMUST00000099051; ENSMUST00000099056; ENSMUST00000177601; ENSMUST00000177875; ENSMUST00000179264; ENSMUST00000179839; ENSMUST00000179982	no biological data available	ENSMUST00000075573; ENSMUST00000099042; ENSMUST00000099051; ENSMUST00000099056; ENSMUST00000177601; ENSMUST00000177875; ENSMUST00000179264; ENSMUST00000179839; ENSMUST00000179982	no biological data available
TC0900000007.mm.1	15.23	0.32	11.91	1.05	9.94	7.94e-07	11.55	10.19	2.57	Gm17535	predicted gene, 17535	chr9	3034599 - 3035805	+	ENSMUST00000178641	Coding											30			ENSMUST00000178641	ENSEMBL	ensembl:known chromosome:GRCm38:9:3034599:3035805:1 gene:ENSMUSG00000096736 gene_biotype:protein_coding transcript_biotype:protein_coding	ENSMUST00000178641	J3KMR8
TC0900000008.mm.1	14.2	0.34	10.99	0.88	9.22	1.94e-07	10.83	9.53	2.46	Gm10715	predicted gene 10715	chr9	3036877 - 3038316	+	ENSMUST00000155807; ENSMUST00000177969	Coding	GO:0008150	biological_process	GO:0005575	cellular_component	GO:0003674	molecular_function					60			ENSMUST00000155807; ENSMUST00000177969	ENSEMBL	ensembl:known chromosome:GRCm38:9:3036877:3037848:1 gene:ENSMUSG00000096201 gene_biotype:protein_coding transcript_biotype:protein_coding; ensembl:known chromosome:GRCm38:9:3037111:3038316:1 gene:ENSMUSG00000096201 gene_biotype:protein_coding transcript_biotype:protein_coding	ENSMUST00000155807; ENSMUST00000177969	J3QMT9; J3QP74				ENSMUST00000155807; ENSMUST00000177969	no biological data available	ENSMUST00000155807; ENSMUST00000177969	no biological data available	ENSMUST00000155807; ENSMUST00000177969	no biological data available
TC0900000099.mm.1	5.98	0.43	4.73	0.13	2.37	7e-06	5.06	4.25	1.75	1700019J19Rik	RIKEN cDNA 1700019J19 gene	chr9	14090077 - 14116675	+	uc009oei.1	NonCoding											130	9 A1|9	76412	uc009oei.1; KnowTID_00007415; KnowTID_00007416; NONMMUT068119; NONMMUT068120; NONMMUT068121; NONMMUT068122; NONMMUT068123	UCSC Genes; Luo lincRNA; NONCODE	Mus musculus adult male testis cDNA, RIKEN full-length enriched library, clone:4930425C11 product:RIKEN cDNA 1700019J19 gene, full insert sequence.; Non-coding transcript identified by Luo, et al.; Non-coding transcript identified by NONCODE: Linc
TC0900000164.mm.1	8.21	0.65	7.09	1.2	2.17	0.018	4.54	3.7	1.8	Olfr872	olfactory receptor 872	chr9	20237162 - 20260913	+	NM_146560; ENSMUST00000086474; BC120630; OTTMUST00000103314; uc009oif.2	Coding	GO:0007165; GO:0007186; GO:0007608; GO:0050896; GO:0050911	signal transduction; G-protein coupled receptor signaling pathway; sensory perception of smell; response to stimulus; detection of chemical stimulus involved in sensory perception of smell	GO:0005886; GO:0016020; GO:0016021	plasma membrane; membrane; integral component of membrane	GO:0004871; GO:0004930; GO:0004984	signal transducer activity; G-protein coupled receptor activity; olfactory receptor activity		ENSMUST00000086474; OTTMUST00000103314	IPR000276; IPR019424	G protein-coupled receptor, rhodopsin-like; 7TM GPCR, olfactory receptor/chemoreceptor Srsx	30	9 A3|9	258553	NM_146560; ENSMUST00000086474; BC120630; OTTMUST00000103314; uc009oif.2	RefSeq; ENSEMBL; GenBank; Havana transcript; UCSC Genes	Mus musculus olfactory receptor 872 (Olfr872), mRNA.; ensembl_havana_transcript:known chromosome:GRCm38:9:20237162:20260913:1 gene:ENSMUSG00000066897 gene_biotype:protein_coding transcript_biotype:protein_coding; Mus musculus olfactory receptor 872, mRNA (cDNA clone MGC:155867 IMAGE:40129553), complete cds.; cdna:all chromosome:VEGA56:9:20237162:20260913:1 Gene:OTTMUSG00000039733	NM_146560; ENSMUST00000086474; BC120630; uc009oif.2	E9PVW2; Q8VFI9; Q7TRE9	NM_146560; ENSMUST00000086474; BC120630; uc009oif.2	Mm.334989	olfactory mucosa| fetus	NM_146560; ENSMUST00000086474; BC120630; OTTMUST00000103314; uc009oif.2	inferred from electronic annotation; not recorded	NM_146560; ENSMUST00000086474; BC120630; OTTMUST00000103314; uc009oif.2	inferred from electronic annotation; not recorded	NM_146560; ENSMUST00000086474; BC120630; OTTMUST00000103314; uc009oif.2	inferred from electronic annotation; not recorded
TC0900000196.mm.1	6.11	0.28	7.76	0.27	-3.13	6.89e-09	4.73	6.79	-4.15	Qtrt1	queuine tRNA-ribosyltransferase 1	chr9	21411837 - 21420279	+	NM_021888; ENSMUST00000002902; BC044811; uc009oli.2	Coding	GO:0006400; GO:0008033; GO:0008616	tRNA modification; tRNA processing; queuosine biosynthetic process	GO:0005634; GO:0005737; GO:0005739	nucleus; cytoplasm; mitochondrion	GO:0005515; GO:0008479; GO:0016740; GO:0016757; GO:0046872	protein binding; queuine tRNA-ribosyltransferase activity; transferase activity; transferase activity, transferring glycosyl groups; metal ion binding		ENSMUST00000002902	IPR002616	tRNA-guanine(15) transglycosylase-like	100	9|9 A4	60507	NM_021888; ENSMUST00000002902; BC044811; uc009oli.2	RefSeq; ENSEMBL; GenBank; UCSC Genes	Mus musculus queuine tRNA-ribosyltransferase 1 (Qtrt1), mRNA.; ensembl:known chromosome:GRCm38:9:21411837:21420277:1 gene:ENSMUSG00000002825 gene_biotype:protein_coding transcript_biotype:protein_coding; Mus musculus queuine tRNA-ribosyltransferase 1, mRNA (cDNA clone MGC:51622 IMAGE:5031330), complete cds.	NM_021888; ENSMUST00000002902; BC044811; uc009oli.2	Q9JMA2	NM_021888; ENSMUST00000002902; BC044811; uc009oli.2	Mm.436579; Mm.468540	bladder| brain| embryonic tissue| extraembryonic tissue| eye| heart| inner ear| intestine| joint| kidney| liver| lung| mammary gland| muscle| ovary| pancreas| pituitary gland| prostate| skin| spinal cord| spleen| stomach| testis| thymus| tongue|oocyte| cleavage| gastrula| organogenesis| fetus| neonate| juvenile| adult; brain| intestine| ovary| thymus| adult	NM_021888; ENSMUST00000002902; BC044811; uc009oli.2	inferred from electronic annotation; inferred from direct assay	NM_021888; ENSMUST00000002902; BC044811; uc009oli.2	inferred from direct assay; inferred from electronic annotation	NM_021888; ENSMUST00000002902; BC044811; uc009oli.2	inferred from physical interaction; inferred from direct assay; inferred from electronic annotation
TC0900000820.mm.1	6.38	0.24	7.3	0.52	-1.89	0.000882	7.87	8.91	-2.06	Gm24289	predicted gene, 24289	chr9	64295931 - 64296065	+	ENSMUST00000157629	NonCoding											30			ENSMUST00000157629	ENSEMBL	ncrna:known chromosome:GRCm38:9:64295931:64296065:1 gene:ENSMUSG00000088254 gene_biotype:snoRNA transcript_biotype:snoRNA
TC0900001015.mm.1	10.1	0.12	9.02	1.05	2.11	0.005588	8.9	8.26	1.56	4933433G15Rik	RIKEN cDNA 4933433G15 gene	chr9	75410151 - 75420118	+	NR_040719; ENSMUST00000180533; ENSMUST00000180574; uc029xeu.1	NonCoding											99	9|9	71274	NR_040719; ENSMUST00000180533; ENSMUST00000180574; uc029xeu.1; KnowTID_00007522; KnowTID_00007523; NONMMUT070061; NONMMUT070062; NONMMUT070063; NONMMUT070064	RefSeq; ENSEMBL; UCSC Genes; Luo lincRNA; NONCODE	Mus musculus RIKEN cDNA 4933433G15 gene (4933433G15Rik), long non-coding RNA.; ensembl_lincrna:known chromosome:GRCm38:9:75410184:75417709:1 gene:ENSMUSG00000097021 gene_biotype:lincRNA transcript_biotype:lincRNA; ensembl_lincrna:known chromosome:GRCm38:9:75410184:75415537:1 gene:ENSMUSG00000097021 gene_biotype:lincRNA transcript_biotype:lincRNA; Non-coding transcript identified by Luo, et al.; N…			NR_040719; ENSMUST00000180533; ENSMUST00000180574; uc029xeu.1	Mm.399152	testis| adult
TC0900001135.mm.1	10.36	0.27	9.58	0.28	1.71	6e-05	8.99	8.22	1.71	Gm26567	predicted gene, 26567	chr9	88599656 - 89128550	+	ENSMUST00000181441	NonCoding											40			ENSMUST00000181441; NONMMUT070350	ENSEMBL; NONCODE	havana:known chromosome:GRCm38:9:88599656:88604528:1 gene:ENSMUSG00000097314 gene_biotype:lincRNA transcript_biotype:lincRNA; Non-coding transcript identified by NONCODE: Antisense,Sense No Exonic
TC0900001137.mm.1	14.98	0.23	14.25	0.26	1.66	3.2e-05	13.45	12.72	1.66	Gm10634	predicted gene 10634	chr9	88719629 - 88806264	+	XM_001473239; ENSMUST00000085257; uc009qzb.1	Complex	GO:0008150	biological_process	GO:0005575	cellular_component	GO:0003674	molecular_function					186	9 E3.1|9	100039674	XM_001473239; ENSMUST00000085257; uc009qzb.1	RefSeq; ENSEMBL; UCSC Genes	[retired] PREDICTED: Mus musculus predicted gene 10634 (Gm10634), mRNA.; ensembl:known chromosome:GRCm38:9:88793462:88806247:1 gene:ENSMUSG00000074149 gene_biotype:antisense transcript_biotype:antisense; Mus musculus adult male testis cDNA, RIKEN full-length enriched library, clone:4933417L03 product:hypothetical protein, full insert sequence.	ENSMUST00000085257; uc009qzb.1	Q8C5S4; Q8CDN2	ENSMUST00000085257; uc009qzb.1	Mm.335899; Mm.399539	embryonic tissue| testis| adult; testis| adult	ENSMUST00000085257; uc009qzb.1	no biological data available	ENSMUST00000085257; uc009qzb.1	no biological data available	ENSMUST00000085257; uc009qzb.1	no biological data available			1 retired transcript(s) from RefSeq
TC0900001151.mm.1	4.83	0.1	6.33	0.3	-2.84	1.6e-09	4.55	5.59	-2.05	4930524O08Rik; RP23-184F1.2	RIKEN cDNA 4930524O08 gene; novel transcript	chr9	89826519 - 89864028	+	NR_040735; ENSMUST00000183387; ENSMUST00000184444; ENSMUST00000184759; OTTMUST00000117102; OTTMUST00000117103; OTTMUST00000117104; uc009qzq.1	NonCoding											163	9 E3.1|9	74700	NR_040735; ENSMUST00000183387; ENSMUST00000184444; ENSMUST00000184759; OTTMUST00000117102; OTTMUST00000117103; OTTMUST00000117104; uc009qzq.1; KnowTID_00007556; KnowTID_00007557; NONMMUT070381; NONMMUT070382; NONMMUT070383; NONMMUT070384; NONMMUT070385	RefSeq; ENSEMBL; Havana transcript; UCSC Genes; Luo lincRNA; NONCODE	Mus musculus RIKEN cDNA 4930524O08 gene (4930524O08Rik), long non-coding RNA.; havana:known chromosome:GRCm38:9:89826519:89864028:1 gene:ENSMUSG00000098627 gene_biotype:lincRNA transcript_biotype:lincRNA; havana:known chromosome:GRCm38:9:89826944:89838978:1 gene:ENSMUSG00000098627 gene_biotype:lincRNA transcript_biotype:lincRNA; havana:known chromosome:GRCm38:9:89826982:89838320:1 gene:ENSMUSG000…			NR_040735; ENSMUST00000183387; ENSMUST00000184444; ENSMUST00000184759; uc009qzq.1	Mm.159306	testis| adult
TC0900001155.mm.1	5.59	0.08	7.24	0.28	-3.13	3.26e-10	5.56	7.31	-3.36	Ctsh	cathepsin H	chr9	90054152 - 90076095	+	NM_007801; ENSMUST00000034915; ENSMUST00000123320; ENSMUST00000127842; ENSMUST00000132718; ENSMUST00000142750; ENSMUST00000143172; ENSMUST00000151219; BC006878; OTTMUST00000059829; OTTMUST00000059830; OTTMUST00000059831; OTTMUST00000059832; OTTMUST00000059833; OTTMUST00000059834; OTTMUST00000059835; uc009qzv.2; uc012gyf.1	Complex			GO:0001520; GO:0001669; GO:0005615; GO:0005764; GO:0005829; GO:0005930; GO:0097208	outer dense fiber; acrosomal vesicle; extracellular space; lysosome; cytosol; axoneme; alveolar lamellar body				ENSMUST00000034915; ENSMUST00000132718; OTTMUST00000059829; OTTMUST00000059832	IPR000668; IPR013201	Peptidase C1A, papain C-terminal; Proteinase inhibitor I29, cathepsin propeptide	206	9 E3.1|9 47.4 cM	13036	NM_007801; ENSMUST00000034915; ENSMUST00000123320; ENSMUST00000127842; ENSMUST00000132718; ENSMUST00000142750; ENSMUST00000143172; ENSMUST00000151219; BC006878; OTTMUST00000059829; OTTMUST00000059830; OTTMUST00000059831; OTTMUST00000059832; OTTMUST00000059833; OTTMUST00000059834; OTTMUST00000059835; uc009qzv.2; uc012gyf.1	RefSeq; ENSEMBL; GenBank; Havana transcript; UCSC Genes	Mus musculus cathepsin H (Ctsh), mRNA.; ensembl_havana_transcript:known chromosome:GRCm38:9:90054267:90076089:1 gene:ENSMUSG00000032359 gene_biotype:protein_coding transcript_biotype:protein_coding; havana:known chromosome:GRCm38:9:90054538:90076087:1 gene:ENSMUSG00000032359 gene_biotype:protein_coding transcript_biotype:nonsense_mediated_decay; havana:known chromosome:GRCm38:9:90054506:90076087:…	NM_007801; ENSMUST00000034915; ENSMUST00000123320; ENSMUST00000127842; ENSMUST00000132718; ENSMUST00000142750; ENSMUST00000143172; ENSMUST00000151219; BC006878; uc009qzv.2; uc012gyf.1	P49935; D3YVI3; D3Z437; D7UEQ9; Q922Q7	NM_007801; ENSMUST00000034915; ENSMUST00000123320; ENSMUST00000127842; ENSMUST00000132718; ENSMUST00000142750; ENSMUST00000143172; ENSMUST00000151219; BC006878; uc009qzv.2; uc012gyf.1	Mm.2277	bladder| blood| bone| bone marrow| brain| connective tissue| embryonic tissue| extraembryonic tissue| eye| fertilized ovum| heart| intestine| joint| kidney| liver| lung| mammary gland| muscle| ovary| pancreas| pineal gland| pituitary gland| prostate| salivary gland| skin| spleen| stomach| testis| thymus| thyroid| uterus|oocyte| unfertilized ovum| zygote| cleavage| morula| egg cylinder| gastrula| …			NM_007801; ENSMUST00000034915; ENSMUST00000123320; ENSMUST00000127842; ENSMUST00000132718; ENSMUST00000142750; ENSMUST00000143172; ENSMUST00000151219; BC006878; OTTMUST00000059829; uc009qzv.2; uc012gyf.1	not recorded; inferred from electronic annotation; inferred from sequence or structural similarity
TC0900001172.mm.1	12.73	0.07	11.98	0.27	1.68	7.79e-07	12.33	11.59	1.67	1700057G04Rik	RIKEN cDNA 1700057G04 gene; novel Plsrc protein	chr9	92309377 - 92357876	+	NM_001033184; ENSMUST00000098477; ENSMUST00000126606; ENSMUST00000134712; ENSMUST00000135182; ENSMUST00000150594; BC147543; OTTMUST00000054547; OTTMUST00000054576; OTTMUST00000054577; OTTMUST00000054578; OTTMUST00000054579; uc009rap.1; uc009raq.1; uc012gyk.1	Complex	GO:0008150	biological_process	GO:0005575	cellular_component	GO:0003674	molecular_function		ENSMUST00000098477; OTTMUST00000054547	IPR005552	Scramblase	135	9 E3.3|9	78459	NM_001033184; ENSMUST00000098477; ENSMUST00000126606; ENSMUST00000134712; ENSMUST00000135182; ENSMUST00000150594; BC147543; OTTMUST00000054547; OTTMUST00000054576; OTTMUST00000054577; OTTMUST00000054578; OTTMUST00000054579; uc009rap.1; uc009raq.1; uc012gyk.1; NONMMUT070431; NONMMUT070432; NONMMUT070434	RefSeq; ENSEMBL; GenBank; Havana transcript; UCSC Genes; NONCODE	Mus musculus RIKEN cDNA 1700057G04 gene (1700057G04Rik), mRNA.; ensembl_havana_transcript:novel chromosome:GRCm38:9:92309377:92357876:1 gene:ENSMUSG00000074139 gene_biotype:protein_coding transcript_biotype:protein_coding; havana:putative chromosome:GRCm38:9:92309377:92327114:1 gene:ENSMUSG00000074139 gene_biotype:protein_coding transcript_biotype:processed_transcript; havana:known chromosome:GRC…	NM_001033184; ENSMUST00000098477; ENSMUST00000126606; ENSMUST00000134712; ENSMUST00000135182; ENSMUST00000150594; BC147543; uc009rap.1; uc009raq.1; uc012gyk.1	B1B193; Q3V0U0	NM_001033184; ENSMUST00000098477; ENSMUST00000126606; ENSMUST00000134712; ENSMUST00000135182; ENSMUST00000150594; BC147543; uc009rap.1; uc009raq.1; uc012gyk.1	Mm.179195	testis| adult	NM_001033184; ENSMUST00000098477; ENSMUST00000126606; ENSMUST00000134712; ENSMUST00000135182; ENSMUST00000150594; BC147543; OTTMUST00000054547; OTTMUST00000054577; uc009rap.1; uc009raq.1; uc012gyk.1	no biological data available	NM_001033184; ENSMUST00000098477; ENSMUST00000126606; ENSMUST00000134712; ENSMUST00000135182; ENSMUST00000150594; BC147543; OTTMUST00000054547; OTTMUST00000054577; uc009rap.1; uc009raq.1; uc012gyk.1	no biological data available	NM_001033184; ENSMUST00000098477; ENSMUST00000126606; ENSMUST00000134712; ENSMUST00000135182; ENSMUST00000150594; BC147543; OTTMUST00000054547; OTTMUST00000054577; uc009rap.1; uc009raq.1; uc012gyk.1	no biological data available
TC0900001307.mm.1	4.12	0.08	5.6	0.94	-2.78	0.000916	4.19	5.81	-3.07	Gm16252	predicted gene 16252; novel transcript	chr9	103470779 - 103492930	+	ENSMUST00000144420; OTTMUST00000081485	NonCoding											50			ENSMUST00000144420; OTTMUST00000081485; NONMMUT070768; NONMMUT070769; uc009rgw.1	ENSEMBL; Havana transcript; NONCODE; UCSC Genes	havana:known chromosome:GRCm38:9:103472084:103492930:1 gene:ENSMUSG00000085168 gene_biotype:antisense transcript_biotype:antisense; cdna:all chromosome:VEGA56:9:103472084:103492930:1 Gene:OTTMUSG00000032743; Non-coding transcript identified by NONCODE: Antisense; Mus musculus adult male testis cDNA, RIKEN full-length enriched library, clone:4930503K07 product:unclassifiable, full insert sequence.			ENSMUST00000144420	Mm.212244	embryonic tissue| testis| cleavage| adult
TC0900001377.mm.1	7.06	0.1	7.67	0.17	-1.54	2.57e-07	6.91	7.68	-1.71	Ifrd2	interferon-related developmental regulator 2	chr9	107587718 - 107593038	+	NM_025903; ENSMUST00000010192; BC037434; uc009rmd.1	Coding	GO:0008150	biological_process	GO:0005634; GO:0005575	nucleus; cellular_component	GO:0003674; GO:0005515; GO:0005488	molecular_function; protein binding; binding		ENSMUST00000010192	IPR006921; IPR007701	Interferon-related developmental regulator, C-terminal; Interferon-related developmental regulator, N-terminal	130	9 F1|9 58.24 cM	15983	NM_025903; ENSMUST00000010192; BC037434; uc009rmd.1	RefSeq; ENSEMBL; GenBank; UCSC Genes	Mus musculus interferon-related developmental regulator 2 (Ifrd2), mRNA.; ensembl:known chromosome:GRCm38:9:107587718:107593038:1 gene:ENSMUSG00000010048 gene_biotype:protein_coding transcript_biotype:protein_coding; Mus musculus interferon-related developmental regulator 2, mRNA (cDNA clone MGC:46785 IMAGE:2651172), complete cds.	NM_025903; ENSMUST00000010192; BC037434; uc009rmd.1	Q7TSB3; Q9CW96; Q9D8U0	NM_025903; ENSMUST00000010192; BC037434; uc009rmd.1	Mm.215335	bladder| blood| bone| bone marrow| brain| connective tissue| embryonic tissue| epididymis| extraembryonic tissue| eye| heart| inner ear| intestine| joint| kidney| liver| lung| lymph node| mammary gland| ovary| pancreas| salivary gland| skin| spinal cord| spleen| testis| thymus| vagina| vesicular gland| morula| blastocyst| egg cylinder| gastrula| organogenesis| fetus| neonate| juvenile| adult	NM_025903; ENSMUST00000010192; BC037434; uc009rmd.1	no biological data available	NM_025903; ENSMUST00000010192; BC037434; uc009rmd.1	not recorded; no biological data available	NM_025903; ENSMUST00000010192; BC037434; uc009rmd.1	no biological data available; inferred from electronic annotation
TC0900001441.mm.1	6.5	0.09	7.4	0.55	-1.85	0.000691	6.58	7.84	-2.4	Nme6	NME/NM23 nucleoside diphosphate kinase 6; expressed in non-metastatic cells 6, protein	chr9	109832749 - 109843116	+	NM_018757; ENSMUST00000035053; ENSMUST00000119376; ENSMUST00000122343; ENSMUST00000128984; ENSMUST00000133483; ENSMUST00000138461; ENSMUST00000141097; ENSMUST00000142544; ENSMUST00000143211; ENSMUST00000145376; ENSMUST00000147777; ENSMUST00000148967; BC002007; OTTMUST00000076614; OTTMUST00000076615; OTTMUST00000076616; OTTMUST00000076617; OTTMUST00000076618; OTTMUST00000076619; OTTMUST00000076620…	Complex	GO:0006165; GO:0006183; GO:0006228; GO:0006241; GO:0009117; GO:0016310; GO:0030308; GO:0045839	nucleoside diphosphate phosphorylation; GTP biosynthetic process; UTP biosynthetic process; CTP biosynthetic process; nucleotide metabolic process; phosphorylation; negative regulation of cell growth; negative regulation of mitosis	GO:0005739	mitochondrion	GO:0000166; GO:0004550; GO:0005524; GO:0016301; GO:0016740; GO:0046872	nucleotide binding; nucleoside diphosphate kinase activity; ATP binding; kinase activity; transferase activity; metal ion binding		ENSMUST00000035053; ENSMUST00000119376; ENSMUST00000122343; ENSMUST00000133483; ENSMUST00000147777; OTTMUST00000076614; OTTMUST00000076619; OTTMUST00000076620; OTTMUST00000076621; OTTMUST00000076622	IPR001564	Nucleoside diphosphate kinase	190	9 F2|9	54369	NM_018757; ENSMUST00000035053; ENSMUST00000119376; ENSMUST00000122343; ENSMUST00000128984; ENSMUST00000133483; ENSMUST00000138461; ENSMUST00000141097; ENSMUST00000142544; ENSMUST00000143211; ENSMUST00000145376; ENSMUST00000147777; ENSMUST00000148967; BC002007; OTTMUST00000076614; OTTMUST00000076615; OTTMUST00000076616; OTTMUST00000076617; OTTMUST00000076618; OTTMUST00000076619; OTTMUST00000076620…	RefSeq; ENSEMBL; GenBank; Havana transcript; UCSC Genes; NONCODE	Mus musculus NME/NM23 nucleoside diphosphate kinase 6 (Nme6), mRNA.; havana:known chromosome:GRCm38:9:109832758:109842974:1 gene:ENSMUSG00000032478 gene_biotype:protein_coding transcript_biotype:protein_coding; havana:putative chromosome:GRCm38:9:109833030:109842724:1 gene:ENSMUSG00000032478 gene_biotype:protein_coding transcript_biotype:protein_coding; ensembl_havana_transcript:known chromosome:…	NM_018757; ENSMUST00000035053; ENSMUST00000119376; ENSMUST00000122343; ENSMUST00000128984; ENSMUST00000133483; ENSMUST00000138461; ENSMUST00000141097; ENSMUST00000142544; ENSMUST00000143211; ENSMUST00000145376; ENSMUST00000147777; ENSMUST00000148967; BC002007; uc009rst.1; uc009rsu.1	O88425; D3Z206; D3Z4W2; D3YX56	NM_018757; ENSMUST00000035053; ENSMUST00000119376; ENSMUST00000122343; ENSMUST00000128984; ENSMUST00000133483; ENSMUST00000138461; ENSMUST00000141097; ENSMUST00000142544; ENSMUST00000143211; ENSMUST00000145376; ENSMUST00000147777; ENSMUST00000148967; BC002007; uc009rst.1; uc009rsu.1	Mm.12951	blood| brain| connective tissue| embryonic tissue| extraembryonic tissue| eye| kidney| liver| lung| mammary gland| muscle| ovary| pancreas| prostate| skin| spinal cord| spleen| stomach| testis| thymus| thyroid| tongue|oocyte| blastocyst| gastrula| organogenesis| fetus| neonate| juvenile| adult	NM_018757; ENSMUST00000035053; ENSMUST00000119376; ENSMUST00000122343; ENSMUST00000128984; ENSMUST00000133483; ENSMUST00000138461; ENSMUST00000141097; ENSMUST00000142544; ENSMUST00000143211; ENSMUST00000145376; ENSMUST00000147777; ENSMUST00000148967; BC002007; OTTMUST00000076614; OTTMUST00000076619; OTTMUST00000076620; OTTMUST00000076621; OTTMUST00000076622; uc009rst.1; uc009rsu.1	not recorded; inferred from electronic annotation	NM_018757; ENSMUST00000035053; ENSMUST00000119376; ENSMUST00000122343; ENSMUST00000128984; ENSMUST00000133483; ENSMUST00000138461; ENSMUST00000141097; ENSMUST00000142544; ENSMUST00000143211; ENSMUST00000145376; ENSMUST00000147777; ENSMUST00000148967; BC002007; OTTMUST00000076614; OTTMUST00000076619; OTTMUST00000076620; OTTMUST00000076621; OTTMUST00000076622; uc009rst.1; uc009rsu.1	inferred from direct assay; not recorded	NM_018757; ENSMUST00000035053; ENSMUST00000119376; ENSMUST00000122343; ENSMUST00000128984; ENSMUST00000133483; ENSMUST00000138461; ENSMUST00000141097; ENSMUST00000142544; ENSMUST00000143211; ENSMUST00000145376; ENSMUST00000147777; ENSMUST00000148967; BC002007; OTTMUST00000076614; OTTMUST00000076619; OTTMUST00000076620; OTTMUST00000076621; OTTMUST00000076622; uc009rst.1; uc009rsu.1	inferred from electronic annotation; not recorded
[truncated: 274 more rows]
